# Supplementary material for: Thermal decomposition characteristics of foundry sand for cast iron in nitrogen atmosphere
Source: R Soc Open Sci. 2018 Dec 12;5(12):181091. doi: 10.1098/rsos.181091 (PMC6304113; doi:10.1098/rsos.181091)
Supplement: Thermal decomposition data [file rsos181091supp1.xls]

## Sheet: Paper details
				Royal Society Open Science
		Thermal decomposition characteristics of foundry sand for cast iron in nitrogen atmosphere
		Qingwei Xu, Kaili Xu, Xiwen Yao, Jishuo Li and Li Li
		Key Laboratory of Ministry of Education on Safe Mining of Deep Metal Mines, School of Resources and Civil Engineering, Northeastern University, Shenyang 110819, People's Republic of China.
		Author for correspondence:
		Kaili Xu
		e-mail: xklsafety@163.com

## Sheet: FS-N2-30
	Atmosphere: Nitrogen				Material: Foundry sand for cast iron
	Heating rate: 30 K/min
Temp./K	DSC/(mW/mg)	Mass/ wt%	DTG/(wt%/min)	DTG/(10-3wt%/K)
313	0.016598	99.9675	-0.006397	-0.213233
314	0.020285	99.9707	-0.0038882	-0.129607
315	0.023444	99.9791	-0.0031966	-0.106553
316	0.026669	99.9869	-0.0034827	-0.11609
317	0.03036	99.9865	-0.0039675	-0.13225
318	0.033215	99.9818	-0.0052043	-0.173477
319	0.035725	99.9759	-0.005655	-0.1885
320	0.038366	99.979	-0.0069315	-0.23105
321	0.041257	99.977	-0.0070438	-0.234793
322	0.043603	99.9763	-0.0072894	-0.24298
323	0.046288	99.976	-0.0076373	-0.254577
324	0.048776	99.9809	-0.0076302	-0.25434
325	0.051317	99.9848	-0.0085061	-0.283537
326	0.053383	99.9844	-0.0077156	-0.257187
327	0.055903	99.9871	-0.0065957	-0.219857
328	0.05857	99.9872	-0.0076245	-0.25415
329	0.060578	99.9893	-0.0083387	-0.277957
330	0.062838	99.9902	-0.0098152	-0.327173
331	0.065265	99.9932	-0.011172	-0.3724
332	0.067415	99.9905	-0.01198	-0.399333
333	0.069445	99.9895	-0.013406	-0.446867
334	0.071542	99.9886	-0.014818	-0.493933
335	0.073849	99.9921	-0.01528	-0.509333
336	0.075559	99.9899	-0.014337	-0.4779
337	0.077619	99.9924	-0.014256	-0.4752
338	0.079419	99.9919	-0.013241	-0.441367
339	0.081453	99.9905	-0.012275	-0.409167
340	0.083371	99.9894	-0.011224	-0.374133
341	0.084444	99.9898	-0.011218	-0.373933
342	0.086507	99.9893	-0.012849	-0.4283
343	0.08807	99.99	-0.015209	-0.506967
344	0.090093	99.9868	-0.016246	-0.541533
345	0.09246	99.9826	-0.018083	-0.602767
346	0.094078	99.987	-0.020325	-0.6775
347	0.095586	99.9844	-0.021693	-0.7231
348	0.097188	99.9844	-0.023078	-0.769267
349	0.098883	99.9817	-0.023973	-0.7991
350	0.10023	99.9828	-0.025203	-0.8401
351	0.10136	99.982	-0.02488	-0.829333
352	0.10271	99.9807	-0.02448	-0.816
353	0.1042	99.9773	-0.024369	-0.8123
354	0.10539	99.9761	-0.02467	-0.822333
355	0.10645	99.9775	-0.023636	-0.787867
356	0.10797	99.9763	-0.023775	-0.7925
357	0.10963	99.9764	-0.02437	-0.812333
358	0.11056	99.9714	-0.025114	-0.837133
359	0.11225	99.9763	-0.026179	-0.872633
360	0.11299	99.9735	-0.027242	-0.908067
361	0.11398	99.9736	-0.028468	-0.948933
362	0.11606	99.9701	-0.029612	-0.987067
363	0.11771	99.971	-0.030749	-1.02497
364	0.11833	99.9684	-0.031595	-1.05317
365	0.11946	99.9633	-0.033431	-1.11437
366	0.12002	99.9635	-0.034709	-1.15697
367	0.12084	99.958	-0.035072	-1.16907
368	0.12148	99.9611	-0.035164	-1.17213
369	0.12247	99.9554	-0.035345	-1.17817
370	0.12295	99.9527	-0.035452	-1.18173
371	0.12416	99.9514	-0.036406	-1.21353
372	0.12535	99.9501	-0.037986	-1.2662
373	0.12624	99.9503	-0.0393	-1.31
374	0.12753	99.9474	-0.03969	-1.323
375	0.1289	99.9451	-0.04058	-1.35267
376	0.13021	99.9447	-0.041006	-1.36687
377	0.13141	99.9421	-0.041516	-1.38387
378	0.13274	99.9426	-0.042305	-1.41017
379	0.13404	99.9369	-0.043082	-1.43607
380	0.13502	99.9369	-0.044537	-1.48457
381	0.13586	99.9369	-0.045557	-1.51857
382	0.13654	99.9311	-0.046223	-1.54077
383	0.13812	99.9316	-0.046508	-1.55027
384	0.13906	99.9321	-0.046829	-1.56097
385	0.14025	99.9264	-0.047684	-1.58947
386	0.1413	99.9264	-0.048601	-1.62003
387	0.14274	99.9264	-0.04872	-1.624
388	0.1436	99.9267	-0.048709	-1.62363
389	0.14444	99.9173	-0.049601	-1.65337
390	0.1456	99.9159	-0.049944	-1.6648
391	0.14598	99.913	-0.049716	-1.6572
392	0.14695	99.9132	-0.050184	-1.6728
393	0.14781	99.9081	-0.050797	-1.69323
394	0.1483	99.9059	-0.051435	-1.7145
395	0.14886	99.9053	-0.051554	-1.71847
396	0.14905	99.9053	-0.051844	-1.72813
397	0.1495	99.9053	-0.052121	-1.73737
398	0.15001	99.9022	-0.052517	-1.75057
399	0.15072	99.9001	-0.053061	-1.7687
400	0.15152	99.9001	-0.053723	-1.79077
401	0.15237	99.9001	-0.05429	-1.80967
402	0.15297	99.9003	-0.053791	-1.79303
403	0.15289	99.8948	-0.054142	-1.80473
404	0.15372	99.8948	-0.054932	-1.83107
405	0.15404	99.8948	-0.055436	-1.84787
406	0.15446	99.8953	-0.05631	-1.877
407	0.15517	99.8896	-0.057184	-1.90613
408	0.15594	99.8889	-0.057851	-1.92837
409	0.15623	99.8843	-0.058891	-1.96303
410	0.15646	99.8816	-0.059713	-1.99043
411	0.15675	99.8814	-0.060855	-2.0285
412	0.15748	99.876	-0.062349	-2.0783
413	0.15792	99.8707	-0.06278	-2.09267
414	0.15833	99.8712	-0.063473	-2.11577
415	0.15875	99.8712	-0.0641	-2.13667
416	0.15904	99.8662	-0.064037	-2.13457
417	0.15967	99.8633	-0.064429	-2.14763
418	0.16008	99.8633	-0.064708	-2.15693
419	0.16058	99.8633	-0.065771	-2.19237
420	0.16164	99.8633	-0.066637	-2.22123
421	0.16339	99.8633	-0.066985	-2.23283
422	0.1644	99.8633	-0.067642	-2.25473
423	0.16527	99.8638	-0.068348	-2.27827
424	0.16583	99.858	-0.069125	-2.30417
425	0.16602	99.8528	-0.07014	-2.338
426	0.16616	99.8528	-0.070735	-2.35783
427	0.16577	99.851	-0.071555	-2.38517
428	0.16613	99.8474	-0.072278	-2.40927
429	0.16661	99.8447	-0.07326	-2.442
430	0.16678	99.8451	-0.074195	-2.47317
431	0.16729	99.8422	-0.074961	-2.4987
432	0.16705	99.842	-0.075571	-2.51903
433	0.16698	99.8384	-0.076538	-2.55127
434	0.16646	99.8317	-0.077645	-2.58817
435	0.16593	99.8289	-0.078322	-2.61073
436	0.16552	99.8294	-0.078942	-2.6314
437	0.16509	99.8265	-0.079752	-2.6584
438	0.16522	99.8238	-0.080338	-2.67793
439	0.16451	99.824	-0.080738	-2.69127
440	0.16403	99.8187	-0.081808	-2.72693
441	0.16383	99.8186	-0.083197	-2.77323
442	0.16419	99.8184	-0.084126	-2.8042
443	0.16459	99.8129	-0.084186	-2.8062
444	0.16537	99.8133	-0.084962	-2.83207
445	0.16564	99.8133	-0.086542	-2.88473
446	0.16602	99.8134	-0.087446	-2.91487
447	0.16595	99.8081	-0.087933	-2.9311
448	0.16582	99.8055	-0.08862	-2.954
449	0.16479	99.8025	-0.089267	-2.97557
450	0.16465	99.8028	-0.0904	-3.01333
451	0.16424	99.7999	-0.091693	-3.05643
452	0.16454	99.8005	-0.092745	-3.0915
453	0.16481	99.7976	-0.093416	-3.11387
454	0.165	99.7955	-0.094351	-3.14503
455	0.16422	99.7948	-0.095625	-3.1875
456	0.16339	99.7896	-0.096877	-3.22923
457	0.16341	99.7897	-0.097682	-3.25607
458	0.16385	99.7897	-0.098182	-3.27273
459	0.16385	99.7845	-0.098815	-3.29383
460	0.16364	99.7843	-0.09974	-3.32467
461	0.16386	99.7786	-0.10075	-3.35833
462	0.16414	99.7784	-0.10115	-3.37167
463	0.16468	99.7735	-0.10163	-3.38767
464	0.16479	99.7709	-0.10227	-3.409
465	0.16585	99.7683	-0.10276	-3.42533
466	0.16566	99.766	-0.10355	-3.45167
467	0.16555	99.7645	-0.1043	-3.47667
468	0.16529	99.7532	-0.10461	-3.487
469	0.16516	99.7497	-0.10484	-3.49467
470	0.16483	99.7474	-0.10528	-3.50933
471	0.16454	99.742	-0.1063	-3.54333
472	0.16461	99.7405	-0.10674	-3.558
473	0.16419	99.7376	-0.10721	-3.57367
474	0.164	99.7342	-0.10827	-3.609
475	0.16344	99.7322	-0.10981	-3.66033
476	0.16309	99.7265	-0.11125	-3.70833
477	0.16371	99.721	-0.11262	-3.754
478	0.16431	99.7188	-0.1139	-3.79667
479	0.16484	99.7137	-0.11534	-3.84467
480	0.16505	99.7107	-0.11631	-3.877
481	0.16572	99.7084	-0.11658	-3.886
482	0.16575	99.7029	-0.11708	-3.90267
483	0.16538	99.6979	-0.11813	-3.93767
484	0.16441	99.6951	-0.11878	-3.95933
485	0.164	99.6924	-0.11949	-3.983
486	0.16334	99.6871	-0.12049	-4.01633
487	0.1612	99.6819	-0.1217	-4.05667
488	0.1602	99.6766	-0.12302	-4.10067
489	0.16045	99.6713	-0.12438	-4.146
490	0.16049	99.6687	-0.12511	-4.17033
491	0.15997	99.666	-0.12543	-4.181
492	0.16021	99.6607	-0.12638	-4.21267
493	0.15956	99.6579	-0.12758	-4.25267
494	0.15954	99.6529	-0.1288	-4.29333
495	0.1592	99.6474	-0.13009	-4.33633
496	0.159	99.6452	-0.13112	-4.37067
497	0.15876	99.6422	-0.13196	-4.39867
498	0.15849	99.6371	-0.13334	-4.44467
499	0.15868	99.632	-0.13483	-4.49433
500	0.15877	99.6263	-0.13582	-4.52733
501	0.15901	99.6236	-0.13672	-4.55733
502	0.15939	99.613	-0.13795	-4.59833
503	0.15887	99.6102	-0.13934	-4.64467
504	0.15827	99.6055	-0.14006	-4.66867
505	0.15806	99.5995	-0.14046	-4.682
506	0.15773	99.5948	-0.14116	-4.70533
507	0.15725	99.5925	-0.14174	-4.72467
508	0.15721	99.5873	-0.1426	-4.75333
509	0.15722	99.5816	-0.14313	-4.771
510	0.1574	99.5794	-0.14363	-4.78767
511	0.15787	99.5741	-0.14409	-4.803
512	0.1577	99.5689	-0.14482	-4.82733
513	0.1574	99.5632	-0.14557	-4.85233
514	0.15704	99.5606	-0.14618	-4.87267
515	0.15672	99.5578	-0.14741	-4.91367
516	0.15586	99.553	-0.14866	-4.95533
517	0.15585	99.5479	-0.14917	-4.97233
518	0.15525	99.5472	-0.14984	-4.99467
519	0.15468	99.5421	-0.15055	-5.01833
520	0.15453	99.5371	-0.15118	-5.03933
521	0.15388	99.5344	-0.15157	-5.05233
522	0.15256	99.5293	-0.15174	-5.058
523	0.15227	99.5242	-0.15204	-5.068
524	0.15171	99.5186	-0.15231	-5.077
525	0.15016	99.5161	-0.15198	-5.066
526	0.14949	99.5109	-0.1511	-5.03667
527	0.14968	99.5081	-0.15101	-5.03367
528	0.14961	99.503	-0.15126	-5.042
529	0.14929	99.4977	-0.15139	-5.04633
530	0.14824	99.4951	-0.15179	-5.05967
531	0.1478	99.4899	-0.15206	-5.06867
532	0.14758	99.4847	-0.15232	-5.07733
533	0.14682	99.4795	-0.15253	-5.08433
534	0.14688	99.4742	-0.15218	-5.07267
535	0.14629	99.4716	-0.15192	-5.064
536	0.14569	99.4662	-0.15187	-5.06233
537	0.14548	99.461	-0.15185	-5.06167
538	0.14551	99.4562	-0.15149	-5.04967
539	0.14598	99.4504	-0.15137	-5.04567
540	0.14595	99.4453	-0.1511	-5.03667
541	0.14613	99.4402	-0.15119	-5.03967
542	0.14602	99.4346	-0.15098	-5.03267
543	0.14638	99.4301	-0.15079	-5.02633
544	0.1463	99.4244	-0.15053	-5.01767
545	0.14574	99.4215	-0.1503	-5.01
546	0.14475	99.4133	-0.15015	-5.005
547	0.14381	99.4083	-0.14964	-4.988
548	0.14352	99.4035	-0.14909	-4.96967
549	0.14335	99.3985	-0.14902	-4.96733
550	0.14335	99.391	-0.14872	-4.95733
551	0.14301	99.3834	-0.14824	-4.94133
552	0.14249	99.3781	-0.14756	-4.91867
553	0.14232	99.3721	-0.14724	-4.908
554	0.14186	99.365	-0.14681	-4.89367
555	0.14177	99.3643	-0.1467	-4.89
556	0.14167	99.3547	-0.14661	-4.887
557	0.14299	99.3466	-0.14595	-4.865
558	0.14301	99.3459	-0.14556	-4.852
559	0.14338	99.3387	-0.14509	-4.83633
560	0.14392	99.3312	-0.14439	-4.813
561	0.14376	99.33	-0.14311	-4.77033
562	0.14365	99.3218	-0.14225	-4.74167
563	0.14316	99.3172	-0.14193	-4.731
564	0.14315	99.3141	-0.14125	-4.70833
565	0.14307	99.3086	-0.14094	-4.698
566	0.14297	99.3039	-0.14035	-4.67833
567	0.14242	99.3007	-0.13971	-4.657
568	0.14214	99.2979	-0.13916	-4.63867
569	0.14161	99.2923	-0.13847	-4.61567
570	0.14177	99.2933	-0.13793	-4.59767
571	0.14202	99.2858	-0.13731	-4.577
572	0.14188	99.2822	-0.13654	-4.55133
573	0.1416	99.2773	-0.13587	-4.529
574	0.14113	99.2724	-0.13539	-4.513
575	0.14	99.2647	-0.13467	-4.489
576	0.13927	99.2613	-0.13407	-4.469
577	0.13903	99.2567	-0.13359	-4.453
578	0.1384	99.2501	-0.13332	-4.444
579	0.13733	99.2453	-0.13295	-4.43167
580	0.1371	99.2431	-0.132	-4.4
581	0.13737	99.2382	-0.13125	-4.375
582	0.13701	99.2345	-0.13067	-4.35567
583	0.13603	99.2293	-0.12953	-4.31767
584	0.13537	99.2302	-0.12888	-4.296
585	0.13481	99.2243	-0.12856	-4.28533
586	0.1343	99.219	-0.12789	-4.263
587	0.13354	99.2168	-0.12746	-4.24867
588	0.13312	99.2117	-0.1268	-4.22667
589	0.13274	99.2057	-0.12618	-4.206
590	0.13199	99.2065	-0.12535	-4.17833
591	0.13171	99.1986	-0.12464	-4.15467
592	0.13137	99.1952	-0.1241	-4.13667
593	0.13058	99.1929	-0.12321	-4.107
594	0.13041	99.1905	-0.12227	-4.07567
595	0.13059	99.1831	-0.1218	-4.06
596	0.12974	99.1823	-0.12076	-4.02533
597	0.12951	99.1777	-0.11993	-3.99767
598	0.12831	99.1769	-0.11925	-3.975
599	0.12857	99.1716	-0.11867	-3.95567
600	0.12842	99.169	-0.11784	-3.928
601	0.12812	99.1666	-0.11701	-3.90033
602	0.12751	99.164	-0.11607	-3.869
603	0.12657	99.1613	-0.11502	-3.834
604	0.12571	99.156	-0.11382	-3.794
605	0.12483	99.1508	-0.1124	-3.74667
606	0.12304	99.1508	-0.11114	-3.70467
607	0.12238	99.1455	-0.11016	-3.672
608	0.12113	99.1429	-0.10966	-3.65533
609	0.12061	99.1403	-0.10917	-3.639
610	0.12022	99.1376	-0.10822	-3.60733
611	0.11941	99.1347	-0.1071	-3.57
612	0.11883	99.1321	-0.10614	-3.538
613	0.1193	99.1294	-0.10492	-3.49733
614	0.11948	99.1239	-0.10399	-3.46633
615	0.11937	99.1244	-0.10282	-3.42733
616	0.11856	99.1186	-0.1017	-3.39
617	0.1183	99.1196	-0.10057	-3.35233
618	0.11752	99.114	-0.099411	-3.3137
619	0.11689	99.111	-0.09848	-3.28267
620	0.11613	99.1083	-0.097267	-3.24223
621	0.11484	99.1057	-0.096287	-3.20957
622	0.11408	99.1032	-0.095197	-3.17323
623	0.11305	99.1005	-0.094192	-3.13973
624	0.11264	99.0981	-0.093485	-3.11617
625	0.11188	99.0987	-0.09265	-3.08833
626	0.11158	99.093	-0.092247	-3.0749
627	0.11103	99.0927	-0.092121	-3.0707
628	0.1098	99.0874	-0.091769	-3.05897
629	0.10892	99.0854	-0.091148	-3.03827
630	0.10809	99.0852	-0.090496	-3.01653
631	0.10758	99.0824	-0.089157	-2.9719
632	0.10709	99.0798	-0.088147	-2.93823
633	0.1067	99.0798	-0.087333	-2.9111
634	0.10566	99.0771	-0.086512	-2.88373
635	0.10497	99.0744	-0.085699	-2.85663
636	0.10419	99.0739	-0.084618	-2.8206
637	0.10317	99.0692	-0.08336	-2.77867
638	0.10315	99.0692	-0.082618	-2.75393
639	0.10237	99.0678	-0.082178	-2.73927
640	0.10201	99.0639	-0.081765	-2.7255
641	0.10155	99.064	-0.08146	-2.71533
642	0.1009	99.0615	-0.081466	-2.71553
643	0.10021	99.0589	-0.081013	-2.70043
644	0.099814	99.0561	-0.080556	-2.6852
645	0.099538	99.0533	-0.07997	-2.66567
646	0.098975	99.0515	-0.079562	-2.65207
647	0.098449	99.0487	-0.079045	-2.63483
648	0.097762	99.0481	-0.078471	-2.6157
649	0.098598	99.0454	-0.077501	-2.58337
650	0.09812	99.0403	-0.077014	-2.56713
651	0.097641	99.0403	-0.076623	-2.5541
652	0.095962	99.0399	-0.076036	-2.53453
653	0.094962	99.035	-0.07526	-2.50867
654	0.094404	99.0353	-0.074664	-2.4888
655	0.094069	99.0299	-0.07403	-2.46767
656	0.093091	99.0302	-0.073566	-2.4522
657	0.09279	99.0247	-0.073021	-2.43403
658	0.092137	99.0248	-0.072785	-2.42617
659	0.091345	99.0219	-0.072431	-2.41437
660	0.09013	99.0191	-0.072366	-2.4122
661	0.089434	99.0195	-0.07202	-2.40067
662	0.088851	99.0167	-0.071727	-2.3909
663	0.088201	99.0168	-0.071265	-2.3755
664	0.087919	99.014	-0.071114	-2.37047
665	0.087413	99.0113	-0.070761	-2.3587
666	0.086862	99.0063	-0.07051	-2.35033
667	0.086439	99.001	-0.070614	-2.3538
668	0.085841	99.0008	-0.0707	-2.35667
669	0.085383	98.995	-0.070835	-2.36117
670	0.084818	98.9956	-0.070612	-2.35373
671	0.084507	98.9962	-0.070187	-2.33957
672	0.084013	98.9904	-0.07	-2.33333
673	0.083216	98.9876	-0.069879	-2.3293
674	0.08289	98.9877	-0.069646	-2.32153
675	0.082319	98.9851	-0.069616	-2.32053
676	0.081713	98.9825	-0.069322	-2.31073
677	0.081315	98.9825	-0.069398	-2.31327
678	0.08084	98.9796	-0.069743	-2.32477
679	0.080206	98.9798	-0.069239	-2.30797
680	0.079614	98.98	-0.068433	-2.2811
681	0.079434	98.9773	-0.068163	-2.2721
682	0.079031	98.9775	-0.068492	-2.28307
683	0.078574	98.9747	-0.068204	-2.27347
684	0.078347	98.9705	-0.068159	-2.27197
685	0.077584	98.9693	-0.067792	-2.25973
686	0.077146	98.9695	-0.067448	-2.24827
687	0.076762	98.9641	-0.067421	-2.24737
688	0.07591	98.9641	-0.067495	-2.24983
689	0.075776	98.9629	-0.067554	-2.2518
690	0.075324	98.9588	-0.067448	-2.24827
691	0.074782	98.9576	-0.06751	-2.25033
692	0.074293	98.9561	-0.067652	-2.25507
693	0.073468	98.9534	-0.067728	-2.2576
694	0.072957	98.9536	-0.067703	-2.25677
695	0.072692	98.9511	-0.068329	-2.27763
696	0.072298	98.9509	-0.068146	-2.27153
697	0.071931	98.9481	-0.067769	-2.25897
698	0.070943	98.9459	-0.068401	-2.28003
699	0.070214	98.9405	-0.068305	-2.27683
700	0.069927	98.9409	-0.067919	-2.26397
701	0.069226	98.9353	-0.067768	-2.25893
702	0.068966	98.935	-0.067454	-2.24847
703	0.06873	98.9297	-0.066933	-2.2311
704	0.067887	98.93	-0.066672	-2.2224
705	0.067728	98.9272	-0.06641	-2.21367
706	0.067382	98.9269	-0.065766	-2.1922
707	0.06678	98.9248	-0.065271	-2.1757
708	0.066505	98.9221	-0.065186	-2.17287
709	0.066184	98.9205	-0.064851	-2.1617
710	0.06574	98.9193	-0.064587	-2.1529
711	0.064998	98.9194	-0.06444	-2.148
712	0.064962	98.9168	-0.064217	-2.14057
713	0.064668	98.9168	-0.064123	-2.13743
714	0.064117	98.9143	-0.064278	-2.1426
715	0.063908	98.9116	-0.064532	-2.15107
716	0.063536	98.9104	-0.064752	-2.1584
717	0.062813	98.9063	-0.064779	-2.1593
718	0.062432	98.9019	-0.065251	-2.17503
719	0.061777	98.9009	-0.065685	-2.1895
720	0.061271	98.901	-0.065901	-2.1967
721	0.060736	98.8958	-0.065724	-2.1908
722	0.060212	98.8956	-0.064963	-2.16543
723	0.059732	98.8899	-0.064317	-2.1439
724	0.059166	98.8903	-0.064306	-2.14353
725	0.058522	98.8849	-0.064416	-2.1472
726	0.057882	98.8853	-0.06443	-2.14767
727	0.057561	98.8826	-0.064514	-2.15047
728	0.05681	98.8801	-0.06473	-2.15767
729	0.056432	98.8773	-0.064743	-2.1581
730	0.055899	98.8744	-0.064971	-2.1657
731	0.05562	98.8713	-0.065367	-2.1789
732	0.054903	98.8694	-0.065374	-2.17913
733	0.055009	98.8695	-0.065524	-2.18413
734	0.054344	98.8616	-0.065542	-2.18473
735	0.053871	98.8615	-0.065633	-2.18777
736	0.05321	98.8615	-0.066012	-2.2004
737	0.05247	98.8621	-0.066033	-2.2011
738	0.052091	98.8564	-0.066059	-2.20197
739	0.051825	98.854	-0.065957	-2.19857
740	0.051271	98.8536	-0.065551	-2.18503
741	0.050865	98.8511	-0.065195	-2.17317
742	0.050514	98.8503	-0.064901	-2.16337
743	0.049933	98.8486	-0.064673	-2.15577
744	0.049522	98.8457	-0.064964	-2.16547
745	0.048853	98.843	-0.064892	-2.16307
746	0.0488	98.8432	-0.064977	-2.1659
747	0.048233	98.8405	-0.064768	-2.15893
748	0.047694	98.8378	-0.064354	-2.14513
749	0.0474	98.832	-0.064442	-2.14807
750	0.046739	98.8324	-0.064944	-2.1648
751	0.046509	98.8271	-0.064641	-2.1547
752	0.046135	98.8273	-0.064049	-2.13497
753	0.045596	98.8275	-0.063788	-2.12627
754	0.045734	98.8222	-0.06374	-2.12467
755	0.044991	98.8208	-0.063327	-2.1109
756	0.044991	98.8194	-0.063045	-2.1015
757	0.044682	98.8167	-0.062772	-2.0924
758	0.044398	98.8168	-0.062672	-2.08907
759	0.044176	98.8169	-0.062278	-2.07593
760	0.043949	98.8143	-0.062175	-2.0725
761	0.043458	98.8142	-0.06209	-2.06967
762	0.043122	98.8122	-0.061694	-2.05647
763	0.042428	98.8115	-0.06144	-2.048
764	0.042312	98.8113	-0.061349	-2.04497
765	0.041944	98.8089	-0.061296	-2.0432
766	0.041744	98.8076	-0.061568	-2.05227
767	0.041311	98.8066	-0.061848	-2.0616
768	0.041001	98.8037	-0.061943	-2.06477
769	0.040844	98.7983	-0.062259	-2.0753
770	0.04006	98.7983	-0.061795	-2.05983
771	0.039673	98.7926	-0.061218	-2.0406
772	0.039527	98.7932	-0.060419	-2.01397
773	0.039094	98.7887	-0.060019	-2.00063
774	0.038779	98.7879	-0.059039	-1.96797
775	0.038314	98.7848	-0.058377	-1.9459
776	0.038171	98.7828	-0.05814	-1.938
777	0.038144	98.7801	-0.058269	-1.9423
778	0.037165	98.7779	-0.057743	-1.92477
779	0.037109	98.7748	-0.056943	-1.8981
780	0.036824	98.7749	-0.056404	-1.88013
781	0.036642	98.7696	-0.056469	-1.8823
782	0.036175	98.7694	-0.056427	-1.8809
783	0.035904	98.7672	-0.056219	-1.87397
784	0.035419	98.7616	-0.055866	-1.8622
785	0.034949	98.7618	-0.055671	-1.8557
786	0.03457	98.7565	-0.055183	-1.83943
787	0.034254	98.7549	-0.054749	-1.82497
788	0.033678	98.754	-0.054285	-1.8095
789	0.033754	98.7511	-0.053158	-1.77193
790	0.033403	98.7508	-0.052999	-1.76663
791	0.033203	98.7486	-0.053234	-1.77447
792	0.0327	98.7459	-0.053282	-1.77607
793	0.03256	98.7461	-0.052676	-1.75587
794	0.032201	98.7432	-0.0523	-1.74333
795	0.032039	98.7428	-0.052244	-1.74147
796	0.032089	98.7405	-0.052164	-1.7388
797	0.031903	98.7408	-0.052542	-1.7514
798	0.031668	98.7379	-0.05228	-1.74267
799	0.03078	98.7353	-0.051695	-1.72317
800	0.031108	98.7355	-0.051408	-1.7136
801	0.031059	98.7302	-0.051782	-1.72607
802	0.030763	98.7301	-0.051559	-1.71863
803	0.030422	98.73	-0.050872	-1.69573
804	0.029721	98.7299	-0.050143	-1.67143
805	0.029018	98.7248	-0.050265	-1.6755
806	0.028714	98.7248	-0.049779	-1.6593
807	0.028913	98.7248	-0.049431	-1.6477
808	0.028656	98.7251	-0.049004	-1.63347
809	0.028409	98.7195	-0.048122	-1.60407
810	0.028385	98.7189	-0.047822	-1.59407
811	0.028042	98.7168	-0.048203	-1.60677
812	0.027902	98.7141	-0.048081	-1.6027
813	0.028114	98.7144	-0.048045	-1.6015
814	0.027625	98.7116	-0.048223	-1.60743
815	0.02764	98.7087	-0.048047	-1.60157
816	0.028065	98.709	-0.04817	-1.60567
817	0.02764	98.709	-0.048153	-1.6051
818	0.028081	98.7064	-0.048141	-1.6047
819	0.028272	98.7064	-0.048244	-1.60813
820	0.028453	98.7035	-0.048334	-1.61113
821	0.028314	98.704	-0.048196	-1.60653
822	0.028522	98.7011	-0.047955	-1.5985
823	0.028689	98.7007	-0.047678	-1.58927
824	0.028633	98.6958	-0.046818	-1.5606
825	0.028738	98.6959	-0.046131	-1.5377
826	0.02928	98.6959	-0.045569	-1.51897
827	0.029284	98.6959	-0.045408	-1.5136
828	0.029553	98.6899	-0.044628	-1.4876
829	0.030137	98.6957	-0.044431	-1.48103
830	0.030367	98.6959	-0.04437	-1.479
831	0.030806	98.691	-0.04385	-1.46167
832	0.030852	98.6906	-0.04339	-1.44633
833	0.031139	98.6906	-0.043296	-1.4432
834	0.031537	98.6906	-0.04349	-1.44967
835	0.03236	98.691	-0.043243	-1.44143
836	0.033287	98.6853	-0.042767	-1.42557
837	0.033919	98.6847	-0.042592	-1.41973
838	0.034857	98.6827	-0.042286	-1.40953
839	0.036298	98.6807	-0.041906	-1.39687
840	0.037445	98.6801	-0.0412	-1.37333
841	0.039645	98.6772	-0.040387	-1.34623
842	0.0423	98.6775	-0.039802	-1.32673
843	0.046736	98.6775	-0.039235	-1.30783
844	0.05458	98.6776	-0.039084	-1.3028
845	0.069102	98.6748	-0.03943	-1.31433
846	0.08217	98.6751	-0.039257	-1.30857
847	0.083479	98.6723	-0.038914	-1.29713
848	0.078645	98.6722	-0.039113	-1.30377
849	0.072769	98.6694	-0.040011	-1.3337
850	0.066334	98.6696	-0.040042	-1.33473
851	0.059592	98.6661	-0.040209	-1.3403
852	0.054419	98.6643	-0.039906	-1.3302
853	0.049617	98.6643	-0.039455	-1.31517
854	0.044947	98.6643	-0.039405	-1.3135
855	0.040386	98.661	-0.03877	-1.29233
856	0.036782	98.659	-0.038242	-1.27473
857	0.033373	98.6591	-0.038251	-1.27503
858	0.030581	98.6591	-0.038318	-1.27727
859	0.027372	98.6559	-0.037763	-1.25877
860	0.025503	98.6538	-0.037676	-1.25587
861	0.023065	98.6538	-0.038086	-1.26953
862	0.020996	98.6538	-0.038048	-1.26827
863	0.019023	98.6538	-0.037611	-1.2537
864	0.017948	98.6538	-0.03725	-1.24167
865	0.015947	98.6484	-0.036768	-1.2256
866	0.014174	98.6486	-0.036282	-1.2094
867	0.012976	98.6486	-0.035804	-1.19347
868	0.012249	98.6463	-0.035348	-1.17827
869	0.011127	98.6459	-0.03521	-1.17367
870	0.010413	98.6461	-0.035207	-1.17357
871	0.009278	98.6433	-0.035177	-1.17257
872	0.0083768	98.6432	-0.034863	-1.1621
873	0.0070412	98.6407	-0.034454	-1.14847
874	0.0065739	98.64	-0.034036	-1.13453
875	0.005729	98.638	-0.033559	-1.11863
876	0.0050923	98.6383	-0.033089	-1.10297
877	0.0043685	98.6354	-0.032723	-1.09077
878	0.0035616	98.6354	-0.032306	-1.07687
879	0.0027985	98.6354	-0.032243	-1.07477
880	0.0025306	98.6356	-0.032558	-1.08527
881	0.0019853	98.6328	-0.032814	-1.0938
882	0.0014719	98.6328	-0.032549	-1.08497
883	0.00087904	98.6315	-0.033237	-1.1079
884	0.00074517	98.6275	-0.033102	-1.1034
885	0.00050323	98.6275	-0.032189	-1.07297
886	-0.00030392	98.6275	-0.03153	-1.051
887	-0.00057747	98.6281	-0.031462	-1.04873
888	-0.0010655	98.6223	-0.031435	-1.04783
889	-0.001158	98.6194	-0.030959	-1.03197
890	-0.0017794	98.6196	-0.03026	-1.00867
891	-0.0021353	98.6195	-0.030578	-1.01927
892	-0.0022562	98.6143	-0.030685	-1.02283
893	-0.0024348	98.6144	-0.030309	-1.0103
894	-0.0028952	98.6144	-0.029916	-0.9972
895	-0.0031139	98.6144	-0.029485	-0.982833
896	-0.0032364	98.6144	-0.029237	-0.974567
897	-0.0034516	98.6144	-0.029483	-0.982767
898	-0.0038489	98.6142	-0.030066	-1.0022
899	-0.0036892	98.6089	-0.030004	-1.00013
900	-0.0036839	98.6091	-0.029722	-0.990733
901	-0.004299	98.6091	-0.029306	-0.976867
902	-0.0047602	98.6099	-0.029193	-0.9731
903	-0.0044589	98.6013	-0.029428	-0.980933
904	-0.004705	98.6013	-0.029775	-0.9925
905	-0.0048955	98.5987	-0.029169	-0.9723
906	-0.0052711	98.5986	-0.028986	-0.9662
907	-0.005253	98.5986	-0.029197	-0.973233
908	-0.0054684	98.596	-0.029089	-0.969633
909	-0.0056798	98.596	-0.028264	-0.942133
910	-0.0058121	98.596	-0.027176	-0.905867
911	-0.0057414	98.596	-0.026835	-0.8945
912	-0.0059685	98.5931	-0.026819	-0.893967
913	-0.006086	98.5933	-0.025956	-0.8652
914	-0.0066317	98.5935	-0.025006	-0.833533
915	-0.0063472	98.5907	-0.024737	-0.824567
916	-0.0063047	98.5909	-0.024886	-0.829533
917	-0.0065325	98.5881	-0.025316	-0.843867
918	-0.0064216	98.5881	-0.025226	-0.840867
919	-0.0069182	98.5881	-0.02437	-0.812333
920	-0.0070357	98.5881	-0.023984	-0.799467
921	-0.0070151	98.5881	-0.023865	-0.7955
922	-0.0067808	98.588	-0.023461	-0.782033
923	-0.0068544	98.5852	-0.02349	-0.783
924	-0.0072289	98.5854	-0.023542	-0.784733
925	-0.0073285	98.5854	-0.022896	-0.7632
926	-0.0072777	98.5854	-0.022312	-0.743733
927	-0.007036	98.5854	-0.02217	-0.739
928	-0.0073223	98.5854	-0.021967	-0.732233
929	-0.0075083	98.5854	-0.021702	-0.7234
930	-0.0076773	98.5854	-0.021579	-0.7193
931	-0.0073536	98.5838	-0.021677	-0.722567
932	-0.0071811	98.5828	-0.021737	-0.724567
933	-0.007618	98.5828	-0.02192	-0.730667
934	-0.0075602	98.5799	-0.02195	-0.731667
935	-0.0075233	98.5802	-0.021744	-0.7248
936	-0.0076502	98.5802	-0.021552	-0.7184
937	-0.0073948	98.5764	-0.020732	-0.691067
938	-0.0074679	98.5802	-0.019948	-0.664933
939	-0.0080147	98.5802	-0.019751	-0.658367
940	-0.0083159	98.5802	-0.02043	-0.681
941	-0.0085423	98.5802	-0.020076	-0.6692
942	-0.0082323	98.5802	-0.019324	-0.644133
943	-0.0082099	98.5802	-0.018848	-0.628267
944	-0.0085475	98.5805	-0.018684	-0.6228
945	-0.0084445	98.5751	-0.018104	-0.603467
946	-0.0084564	98.5749	-0.017345	-0.578167
947	-0.0081192	98.5749	-0.017237	-0.574567
948	-0.0081291	98.5749	-0.017555	-0.585167
949	-0.0079923	98.5749	-0.018426	-0.6142
950	-0.0081024	98.5749	-0.01872	-0.624
951	-0.0081061	98.5738	-0.018683	-0.622767
952	-0.0079643	98.5696	-0.01811	-0.603667
953	-0.0078932	98.5697	-0.017347	-0.578233
954	-0.0076162	98.5697	-0.017228	-0.574267
955	-0.0076729	98.5697	-0.017009	-0.566967
956	-0.0075783	98.5695	-0.015808	-0.526933
957	-0.0075425	98.5644	-0.014981	-0.499367
958	-0.0079262	98.5644	-0.014566	-0.485533
959	-0.007522	98.5647	-0.01426	-0.475333
960	-0.0074613	98.5618	-0.014194	-0.473133
961	-0.0076917	98.5618	-0.014107	-0.470233
962	-0.0071164	98.5618	-0.014652	-0.4884
963	-0.0077017	98.5619	-0.015046	-0.501533
964	-0.0073968	98.567	-0.015724	-0.524133
965	-0.0072932	98.5644	-0.016433	-0.547767
966	-0.006999	98.5644	-0.016976	-0.565867
967	-0.0066327	98.5642	-0.017111	-0.570367
968	-0.0070956	98.567	-0.016691	-0.556367
969	-0.0069205	98.567	-0.016411	-0.547033
970	-0.0069195	98.565	-0.015997	-0.533233
971	-0.0066352	98.5644	-0.015746	-0.524867
972	-0.0064512	98.5644	-0.015731	-0.524367
973	-0.0064882	98.5644	-0.015731	-0.524367
974	-0.0062753	98.5644	-0.015731	-0.524367
975	-0.0058042	98.5644	-0.015709	-0.523633
976	-0.0058234	98.5643	-0.015424	-0.514133
977	-0.005757	98.5617	-0.015043	-0.501433
978	-0.005881	98.5617	-0.015115	-0.503833
979	-0.0054307	98.5643	-0.015551	-0.518367
980	-0.0056315	98.5647	-0.015823	-0.527433
981	-0.0056698	98.5618	-0.016268	-0.542267
982	-0.0056732	98.5618	-0.016749	-0.5583
983	-0.0056708	98.5617	-0.017148	-0.5716
984	-0.0050145	98.5591	-0.017051	-0.568367
985	-0.0051745	98.5592	-0.016989	-0.5663
986	-0.0044327	98.5591	-0.017171	-0.572367
987	-0.0048969	98.5564	-0.016877	-0.562567
988	-0.0046325	98.5565	-0.016542	-0.5514
989	-0.0043433	98.5565	-0.016608	-0.5536
990	-0.0048335	98.5565	-0.016268	-0.542267
991	-0.0043522	98.5565	-0.016325	-0.544167
992	-0.0042061	98.5591	-0.016477	-0.549233
993	-0.0042274	98.5555	-0.01648	-0.549333
994	-0.0044075	98.5539	-0.01648	-0.549333
995	-0.0036657	98.5539	-0.01648	-0.549333
996	-0.004028	98.5539	-0.016477	-0.549233
997	-0.0036727	98.5539	-0.016301	-0.543367
998	-0.0039871	98.5539	-0.0158	-0.526667
999	-0.0040601	98.5539	-0.015717	-0.5239
1000	-0.003667	98.5539	-0.015773	-0.525767
1001	-0.0043049	98.5538	-0.016127	-0.537567
1002	-0.0040627	98.5481	-0.016449	-0.5483
1003	-0.003772	98.5486	-0.016457	-0.548567
1004	-0.0040781	98.5486	-0.015994	-0.533133
1005	-0.0040048	98.5486	-0.015154	-0.505133
1006	-0.0040721	98.5486	-0.0148	-0.493333
1007	-0.0037481	98.5486	-0.014587	-0.486233
1008	-0.0034773	98.5486	-0.014887	-0.496233
1009	-0.0033102	98.5486	-0.014804	-0.493467
1010	-0.0034561	98.5486	-0.013999	-0.466633
1011	-0.0032631	98.5486	-0.014034	-0.4678
1012	-0.002827	98.5486	-0.01465	-0.488333
1013	-0.0026264	98.5486	-0.014365	-0.478833
1014	-0.0021582	98.5486	-0.014235	-0.4745
1015	-0.002482	98.5429	-0.014235	-0.4745
1016	-0.0025521	98.5434	-0.014431	-0.481033
1017	-0.0019217	98.5428	-0.015056	-0.501867
1018	-0.0018241	98.5379	-0.015387	-0.5129
1019	-0.0015501	98.5326	-0.016211	-0.540367
1020	-0.00084496	98.5328	-0.016724	-0.557467
1021	-0.00082856	98.5328	-0.017144	-0.571467
1022	-0.00023414	98.5328	-0.01719	-0.573
1023	0.00019752	98.5328	-0.016826	-0.560867
1024	-0.00017842	98.5328	-0.016226	-0.540867
1025	0.00010667	98.5328	-0.015795	-0.5265
1026	0.00060103	98.5328	-0.015606	-0.5202
1027	0.00088217	98.5328	-0.01517	-0.505667
1028	0.0010275	98.5328	-0.014986	-0.499533
1029	0.0015567	98.5328	-0.014859	-0.4953
1030	0.0014628	98.5328	-0.01443	-0.481
1031	0.002373	98.5328	-0.014431	-0.481033
1032	0.0020738	98.5302	-0.014844	-0.4948
1033	0.0024177	98.5302	-0.014705	-0.490167
1034	0.0027145	98.5274	-0.014304	-0.4768
1035	0.0029991	98.5277	-0.01423	-0.474333
1036	0.0032355	98.525	-0.014084	-0.469467
1037	0.0033396	98.525	-0.013644	-0.4548
1038	0.0035772	98.5225	-0.01349	-0.449667
1039	0.0042972	98.5223	-0.01363	-0.454333
1040	0.0044132	98.5223	-0.01407	-0.469
1041	0.0047729	98.5223	-0.014229	-0.4743
1042	0.0050636	98.5218	-0.014233	-0.474433
1043	0.0054159	98.5212	-0.014241	-0.4747
1044	0.0053041	98.5223	-0.014453	-0.481767
1045	0.0061905	98.5223	-0.014755	-0.491833
1046	0.006245	98.5223	-0.014073	-0.4691
1047	0.0066145	98.5223	-0.013521	-0.4507
1048	0.00713	98.5223	-0.013484	-0.449467
1049	0.0072191	98.5223	-0.013484	-0.449467
1050	0.0074529	98.5224	-0.013484	-0.449467
1051	0.0074588	98.5195	-0.013484	-0.449467
1052	0.0077533	98.5197	-0.013484	-0.449467
1053	0.0081444	98.5197	-0.013479	-0.4493
1054	0.0082265	98.5169	-0.013213	-0.440433
1055	0.0088071	98.5171	-0.012676	-0.422533
1056	0.0091284	98.5171	-0.013225	-0.440833
1057	0.0096035	98.5171	-0.013484	-0.449467
1058	0.0097564	98.5171	-0.013654	-0.455133
1059	0.0096036	98.5169	-0.013895	-0.463167
1060	0.010084	98.5192	-0.013846	-0.461533
1061	0.01029	98.5171	-0.014156	-0.471867
1062	0.011432	98.5171	-0.014232	-0.4744
1063	0.011005	98.5171	-0.014233	-0.474433
1064	0.011489	98.5141	-0.014233	-0.474433
1065	0.011382	98.5118	-0.014233	-0.474433
1066	0.012292	98.5118	-0.014223	-0.4741
1067	0.012537	98.5118	-0.013872	-0.4624
1068	0.013057	98.5118	-0.012994	-0.433133
1069	0.013123	98.5118	-0.012611	-0.420367
1070	0.013391	98.5118	-0.011789	-0.392967
1071	0.013392	98.512	-0.010598	-0.353267
1072	0.014182	98.5065	-0.0092821	-0.309403
1073	0.014313	98.5066	-0.0089913	-0.29971
1074	0.014725	98.5066	-0.0090041	-0.300137
1075	0.015031	98.5066	-0.0092647	-0.308823
1076	0.014933	98.5065	-0.0097592	-0.325307
1077	0.015352	98.5092	-0.010251	-0.3417
1078	0.014824	98.5092	-0.010477	-0.349233
1079	0.015055	98.5089	-0.010487	-0.349567
1080	0.015357	98.5118	-0.010487	-0.349567
1081	0.01586	98.5118	-0.010487	-0.349567
1082	0.015856	98.5118	-0.010487	-0.349567
1083	0.015663	98.5118	-0.010471	-0.349033
1084	0.015257	98.5118	-0.010204	-0.340133
1085	0.015996	98.5118	-0.0097591	-0.325303
1086	0.0163	98.5118	-0.0091217	-0.304057
1087	0.016933	98.5118	-0.0082907	-0.276357
1088	0.016806	98.5118	-0.0077626	-0.258753
1089	0.016909	98.5118	-0.0075016	-0.250053
1090	0.017406	98.5118	-0.0073294	-0.244313
1091	0.01712	98.5118	-0.0069867	-0.23289
1092	0.017213	98.5115	-0.0072704	-0.242347
1093	0.017998	98.5065	-0.0074813	-0.249377
1094	0.018073	98.5066	-0.0073931	-0.246437
1095	0.018512	98.5066	-0.0070936	-0.236453
1096	0.018493	98.5066	-0.0073949	-0.246497
1097	0.018471	98.5066	-0.0079712	-0.265707
1098	0.018701	98.5066	-0.0082264	-0.274213
1099	0.018942	98.5066	-0.00824	-0.274667
1100	0.019346	98.5066	-0.00824	-0.274667
1101	0.0194	98.5066	-0.00824	-0.274667
1102	0.019025	98.5066	-0.0082327	-0.274423
1103	0.019623	98.5066	-0.0080326	-0.267753
1104	0.020345	98.5066	-0.0076053	-0.25351
1105	0.020093	98.5066	-0.0076514	-0.255047
1106	0.019907	98.5066	-0.0078919	-0.263063
1107	0.019762	98.5066	-0.0076005	-0.25335
1108	0.020591	98.5044	-0.0074922	-0.24974
1109	0.020796	98.5013	-0.0075021	-0.25007
1110	0.021162	98.5013	-0.0077351	-0.257837
1111	0.021468	98.5003	-0.0082394	-0.274647
1112	0.0214	98.5007	-0.0090232	-0.300773
1113	0.021568	98.4986	-0.0097193	-0.323977
1114	0.021819	98.4987	-0.0097429	-0.324763
1115	0.021935	98.4987	-0.0095405	-0.318017
1116	0.022623	98.4987	-0.0084766	-0.282553
1117	0.022662	98.4987	-0.0077039	-0.256797
1118	0.023023	98.4987	-0.0081174	-0.27058
1119	0.022953	98.4987	-0.0082396	-0.274653
1120	0.023116	98.4987	-0.00824	-0.274667
1121	0.023238	98.4987	-0.00824	-0.274667
1122	0.023375	98.4987	-0.0082396	-0.274653
1123	0.023333	98.4987	-0.0081052	-0.270173
1124	0.023778	98.5004	-0.0073085	-0.243617
1125	0.023799	98.5013	-0.0067749	-0.22583
1126	0.024339	98.5013	-0.0067418	-0.224727
1127	0.024585	98.5013	-0.0067418	-0.224727
1128	0.024687	98.4988	-0.0067744	-0.225813
1129	0.025575	98.4988	-0.0074326	-0.247753
1130	0.025811	98.4961	-0.0086829	-0.28943
1131	0.026099	98.496	-0.0090321	-0.30107
1132	0.02673	98.496	-0.0094041	-0.31347
1133	0.027836	98.496	-0.0097124	-0.323747
1134	0.027845	98.496	-0.0097381	-0.324603
1135	0.027662	98.496	-0.0097382	-0.324607
1136	0.02887	98.496	-0.0096716	-0.322387
1137	0.028741	98.496	-0.009004	-0.300133
1138	0.029471	98.4961	-0.0083139	-0.27713
1139	0.02992	98.4989	-0.0082399	-0.274663
1140	0.03008	98.4987	-0.00824	-0.274667
1141	0.030545	98.4987	-0.00824	-0.274667
1142	0.031289	98.4987	-0.00824	-0.274667
1143	0.031476	98.4987	-0.0082396	-0.274653
1144	0.032404	98.4989	-0.0080984	-0.269947
1145	0.032924	98.4961	-0.0072903	-0.24301
1146	0.032919	98.496	-0.0067713	-0.22571
1147	0.033932	98.496	-0.0067418	-0.224727
1148	0.03427	98.496	-0.0067418	-0.224727
1149	0.034804	98.4961	-0.0067418	-0.224727
1150	0.034924	98.4935	-0.0067568	-0.225227
1151	0.035296	98.4934	-0.0071688	-0.23896
1152	0.035384	98.4934	-0.0080319	-0.26773
1153	0.035624	98.4934	-0.0082694	-0.275647
1154	0.036669	98.4934	-0.0086042	-0.286807
1155	0.036944	98.4934	-0.0089524	-0.298413
1156	0.037213	98.4934	-0.0089891	-0.299637
1157	0.038148	98.4934	-0.0089891	-0.299637
1158	0.039289	98.4923	-0.0089891	-0.299637
1159	0.040224	98.4908	-0.0089849	-0.299497
1160	0.040533	98.4908	-0.008717	-0.290567
1161	0.041179	98.4908	-0.0078296	-0.260987
1162	0.041481	98.4908	-0.0074905	-0.249683
1163	0.042089	98.4879	-0.0070502	-0.235007
1164	0.042697	98.4882	-0.0059842	-0.199473
1165	0.043276	98.4828	-0.006164	-0.205467
1166	0.043694	98.4829	-0.0060706	-0.202353
1167	0.044058	98.4829	-0.0059892	-0.19964
1168	0.044518	98.4835	-0.0057231	-0.19077
1169	0.044862	98.4881	-0.004836	-0.1612
1170	0.045596	98.4828	-0.0045162	-0.15054
1171	0.045527	98.4829	-0.0047625	-0.15875
1172	0.04594	98.4829	-0.0051382	-0.171273
1173	0.045876	98.4829	-0.0048692	-0.162307
1174	0.045984	98.4829	-0.0045293	-0.150977
1175	0.046283	98.4829	-0.0046408	-0.154693
1176	0.046686	98.4829	-0.0056748	-0.18916
1177	0.046874	98.4829	-0.0069159	-0.23053
1178	0.046406	98.4829	-0.0074307	-0.24769
1179	0.046596	98.4829	-0.0074708	-0.249027
1180	0.046638	98.4829	-0.0071824	-0.239413
1181	0.046331	98.4828	-0.006686	-0.222867
1182	0.046355	98.4778	-0.006194	-0.206467
1183	0.046606	98.4776	-0.0059653	-0.198843
1184	0.046361	98.4776	-0.0056217	-0.18739
1185	0.046217	98.4776	-0.0052792	-0.175973
1186	0.046531	98.4776	-0.0052436	-0.174787
1187	0.04634	98.4776	-0.0052436	-0.174787
1188	0.046208	98.4776	-0.0052436	-0.174787
1189	0.046716	98.4771	-0.0052436	-0.174787
1190	0.046769	98.4829	-0.005299	-0.176633
1191	0.046714	98.4829	-0.0056848	-0.189493
1192	0.046633	98.4829	-0.0060142	-0.200473
1193	0.046698	98.4829	-0.0063967	-0.213223
1194	0.046812	98.4829	-0.0068889	-0.22963
1195	0.047174	98.4829	-0.0073559	-0.245197
1196	0.046845	98.4829	-0.0073452	-0.24484
1197	0.04714	98.4829	-0.0069053	-0.230177
1198	0.047631	98.4829	-0.0067455	-0.22485
1199	0.04734	98.4829	-0.0067418	-0.224727
1200	0.047824	98.4829	-0.0067403	-0.224677
1201	0.047528	98.4829	-0.0066213	-0.22071
1202	0.047945	98.4829	-0.0061831	-0.206103
1203	0.048043	98.4827	-0.0059983	-0.199943
1204	0.048182	98.4777	-0.0059927	-0.199757
1205	0.048534	98.4776	-0.0059919	-0.19973
1206	0.048338	98.4779	-0.0058948	-0.196493
1207	0.047974	98.475	-0.0054668	-0.182227
1208	0.049354	98.475	-0.0052661	-0.175537
1209	0.048524	98.475	-0.0056439	-0.18813
1210	0.048643	98.475	-0.0062534	-0.208447
1211	0.048868	98.475	-0.005773	-0.192433
1212	0.048941	98.475	-0.0053027	-0.176757
1213	0.048781	98.475	-0.0052436	-0.174787
1214	0.048927	98.475	-0.0052741	-0.175803
1215	0.048492	98.475	-0.0056004	-0.18668
1216	0.048708	98.4808	-0.0059107	-0.197023
1217	0.048737	98.4787	-0.005366	-0.178867
1218	0.048808	98.4776	-0.0046018	-0.153393
1219	0.049008	98.4776	-0.0045054	-0.15018
1220	0.048429	98.4776	-0.0048691	-0.162303
1221	0.048398	98.4828	-0.0056483	-0.188277
1222	0.048182	98.4829	-0.0051471	-0.17157
1223	0.048183	98.4828	-0.0045425	-0.151417
1224	0.048076	98.4803	-0.0044945	-0.149817
1225	0.046871	98.4801	-0.0045063	-0.15021
1226	0.046374	98.4828	-0.0047946	-0.15982
1227	0.046723	98.4829	-0.0052391	-0.174637
1228	0.046244	98.482	-0.0052497	-0.17499
1229	0.046245	98.4776	-0.0052436	-0.174787
1230	0.04598	98.4751	-0.0052436	-0.174787
1231	0.046546	98.475	-0.0052436	-0.174787
1232	0.045608	98.475	-0.0052858	-0.176193
1233	0.045022	98.475	-0.00553	-0.184333
1234	0.044294	98.475	-0.0052351	-0.174503
1235	0.044148	98.475	-0.0051522	-0.17174
1236	0.043032	98.4749	-0.0053884	-0.179613
1237	0.042903	98.4776	-0.0058319	-0.194397
1238	0.042251	98.4776	-0.0058706	-0.195687
1239	0.041704	98.4776	-0.0054363	-0.18121
1240	0.041625	98.4776	-0.0052526	-0.175087
1241	0.041315	98.4776	-0.0054935	-0.183117
1242	0.041264	98.4776	-0.0063733	-0.212443
1243	0.041657	98.4776	-0.0067317	-0.22439
1244	0.041478	98.4776	-0.0067415	-0.224717
1245	0.041918	98.4779	-0.0066632	-0.222107
1246	0.042342	98.475	-0.0062488	-0.208293
1247	0.042469	98.4721	-0.0060048	-0.20016
1248	0.043121	98.4724	-0.0059927	-0.199757
1249	0.043727	98.4724	-0.0059927	-0.199757
1250	0.044352	98.4724	-0.0059927	-0.199757
1251	0.045026	98.4724	-0.0059927	-0.199757
1252	0.04553	98.4724	-0.0059927	-0.199757
1253	0.045966	98.4724	-0.0059934	-0.19978
1254	0.047337	98.4724	-0.0060892	-0.202973
1255	0.047527	98.4724	-0.0064096	-0.213653
1256	0.047948	98.4724	-0.005886	-0.1962
1257	0.049269	98.4724	-0.0056279	-0.187597
1258	0.050203	98.4724	-0.0058135	-0.193783
1259	0.050213	98.4738	-0.0054133	-0.180443
1260	0.051621	98.475	-0.0052476	-0.17492
1261	0.05276	98.4749	-0.0052431	-0.17477
1262	0.053242	98.4693	-0.0051546	-0.17182
1263	0.05377	98.4698	-0.0047296	-0.157653
1264	0.05443	98.4723	-0.0045042	-0.15014
1265	0.054326	98.4724	-0.0044945	-0.149817
1266	0.055764	98.4724	-0.004498	-0.149933
1267	0.056915	98.4729	-0.0046398	-0.15466
1268	0.057885	98.4672	-0.0052974	-0.17658
1269	0.058272	98.4671	-0.0056617	-0.188723
1270	0.059595	98.4671	-0.0053516	-0.178387
1271	0.060543	98.4671	-0.0056074	-0.186913
1272	0.061441	98.4671	-0.0060025	-0.200083
1273	0.062558	98.4671	-0.0066505	-0.221683
1274	0.063531	98.4671	-0.0073969	-0.246563
1275	0.064538	98.4671	-0.0074148	-0.24716
1276	0.065122	98.4671	-0.0070148	-0.233827
1277	0.065587	98.4671	-0.0071537	-0.238457
1278	0.066759	98.4669	-0.0079999	-0.266663
1279	0.067722	98.4643	-0.008248	-0.274933
1280	0.068665	98.4645	-0.0083636	-0.278787
1281	0.069571	98.4645	-0.0082286	-0.274287
1282	0.070226	98.4645	-0.0077174	-0.257247
1283	0.071059	98.4645	-0.0074992	-0.249973
1284	0.07187	98.4645	-0.0074955	-0.24985
1285	0.072522	98.4641	-0.0077724	-0.25908
1286	0.072313	98.4618	-0.0086608	-0.288693
1287	0.073344	98.4592	-0.0089848	-0.299493
1288	0.073541	98.4592	-0.0091422	-0.30474
1289	0.075699	98.4564	-0.0095834	-0.319447
1290	0.0756	98.4566	-0.0094812	-0.31604
1291	0.076509	98.4595	-0.0086013	-0.28671
1292	0.077825	98.4592	-0.0082494	-0.27498
1293	0.077324	98.4592	-0.00824	-0.274667
1294	0.077646	98.4592	-0.00824	-0.274667
1295	0.077107	98.4592	-0.00824	-0.274667
1296	0.077468	98.4592	-0.0082347	-0.27449
1297	0.078426	98.4592	-0.008053	-0.268433
1298	0.078769	98.4618	-0.007563	-0.2521
1299	0.077864	98.4619	-0.007066	-0.235533
1300	0.07841	98.4619	-0.0067644	-0.22548
1301	0.0791	98.4619	-0.0067418	-0.224727
1302	0.079092	98.4619	-0.0067418	-0.224727
1303	0.079697	98.4619	-0.0067418	-0.224727
1304	0.079966	98.4619	-0.006703	-0.223433
1305	0.079734	98.4619	-0.006149	-0.204967
1306	0.080405	98.4619	-0.0057912	-0.19304
1307	0.080231	98.459	-0.0065388	-0.21796
1308	0.080959	98.4592	-0.0067401	-0.22467
1309	0.08111	98.4593	-0.0067418	-0.224727
1310	0.081288	98.4566	-0.0067646	-0.225487
1311	0.081706	98.4566	-0.0070644	-0.23548
1312	0.082038	98.4566	-0.00744	-0.248
1313	0.081921	98.4566	-0.0073524	-0.24508
1314	0.082293	98.4566	-0.0065461	-0.218203
1315	0.082262	98.4593	-0.0061476	-0.20492
1316	0.082623	98.4592	-0.0065068	-0.216893
1317	0.082795	98.4592	-0.0062591	-0.208637
1318	0.082882	98.4592	-0.0063835	-0.212783
1319	0.083735	98.4591	-0.0063889	-0.212963
1320	0.083361	98.4587	-0.0055221	-0.18407
1321	0.084304	98.4592	-0.0052526	-0.175087
1322	0.084894	98.4592	-0.0054191	-0.180637
1323	0.084682	98.4594	-0.0058629	-0.19543
1324	0.085449	98.4566	-0.0061346	-0.204487
1325	0.085769	98.4566	-0.0065786	-0.219287
1326	0.086548	98.4566	-0.0067381	-0.224603
1327	0.086167	98.4566	-0.0067418	-0.224727
1328	0.091576	98.4566	-0.0067515	-0.22505
1329	0.091792	98.4566	-0.0069772	-0.232573
1330	0.091633	98.454	-0.0072833	-0.242777
1331	0.093025	98.454	-0.0068694	-0.22898
1332	0.09387	98.454	-0.006724	-0.224133
1333	0.093296	98.4489	-0.0067418	-0.224727
1334	0.092581	98.4487	-0.0067418	-0.224727
1335	0.092781	98.4487	-0.0067418	-0.224727
1336	0.094046	98.4487	-0.0067342	-0.224473
1337	0.094105	98.4487	-0.0065279	-0.217597
1338	0.094512	98.443	-0.0060344	-0.201147
1339	0.094306	98.4435	-0.0055379	-0.184597
1340	0.094281	98.4435	-0.0052613	-0.175377
1341	0.094623	98.4435	-0.0052436	-0.174787
1342	0.095493	98.4434	-0.0052773	-0.17591
1343	0.095228	98.4486	-0.0056142	-0.18714
1344	0.095025	98.4487	-0.006025	-0.200833
1345	0.095645	98.4487	-0.0064644	-0.21548
1346	0.095299	98.4487	-0.0068168	-0.227227
1347	0.09564	98.4487	-0.0067352	-0.224507
1348	0.096319	98.4487	-0.006313	-0.210433
1349	0.096349	98.4487	-0.0070633	-0.235443
1350	0.096335	98.4487	-0.007768	-0.258933
1351	0.097015	98.4487	-0.0081791	-0.272637
1352	0.097289	98.4487	-0.0082399	-0.274663
1353	0.098001	98.4487	-0.00824	-0.274667
1354	0.099118	98.4487	-0.00824	-0.274667
1355	0.098283	98.4487	-0.00824	-0.274667
1356	0.09833	98.4487	-0.008208	-0.2736
1357	0.098921	98.4488	-0.0078748	-0.262493
1358	0.098578	98.4537	-0.0075043	-0.250143
1359	0.09809	98.4483	-0.0070773	-0.23591
1360	0.098359	98.4487	-0.0062727	-0.20909
1361	0.097704	98.4487	-0.0058451	-0.194837
1362	0.097498	98.4487	-0.0053923	-0.179743
1363	0.097446	98.4487	-0.0052464	-0.17488
1364	0.097585	98.4487	-0.0052436	-0.174787
1365	0.097914	98.4487	-0.0052656	-0.17552
1366	0.098569	98.4487	-0.0056372	-0.187907
1367	0.10007	98.4487	-0.0063105	-0.21035
1368	0.10009	98.4487	-0.0066893	-0.222977
1369	0.10076	98.4484	-0.0067417	-0.224723
1370	0.10122	98.4505	-0.0067325	-0.224417
1371	0.10174	98.4487	-0.0064752	-0.21584
1372	0.10263	98.4487	-0.0059388	-0.19796
1373	0.10234	98.4487	-0.0059501	-0.198337
1374	0.10329	98.4487	-0.0059888	-0.199627
1375	0.10367	98.4458	-0.005798	-0.193267
1376	0.10438	98.4461	-0.0050345	-0.167817
1377	0.10516	98.4432	-0.0045381	-0.15127
1378	0.10537	98.4435	-0.0044945	-0.149817
1379	0.10545	98.4435	-0.0044804	-0.149347
1380	0.10659	98.4435	-0.0043539	-0.14513
1381	0.10723	98.4434	-0.0046587	-0.15529
1382	0.10767	98.4408	-0.0045729	-0.15243
1383	0.10773	98.4408	-0.004084	-0.136133
1384	0.10893	98.4408	-0.004516	-0.150533
1385	0.10986	98.4408	-0.004212	-0.1404
1386	0.10982	98.4408	-0.0042353	-0.141177
1387	0.11019	98.4408	-0.004832	-0.161067
1388	0.11052	98.4408	-0.0053469	-0.17823
1389	0.11143	98.4408	-0.0057652	-0.192173
1390	0.11146	98.4408	-0.0052547	-0.175157
1391	0.1126	98.4408	-0.004572	-0.1524
1392	0.11245	98.4408	-0.0046888	-0.156293
1393	0.11293	98.4407	-0.0051273	-0.17091
1394	0.11312	98.4382	-0.0052884	-0.17628
1395	0.1125	98.4382	-0.0061227	-0.20409
1396	0.11317	98.4382	-0.0068518	-0.228393
1397	0.1135	98.4368	-0.0069895	-0.232983
1398	0.11363	98.4356	-0.0071328	-0.23776
1399	0.11404	98.4324	-0.0072822	-0.24274
1400	0.11402	98.4381	-0.007438	-0.247933
1401	0.1146	98.433	-0.0076003	-0.253343
1402	0.11481	98.433	-0.0082168	-0.273893
1403	0.11548	98.4329	-0.0083929	-0.279763
1404	0.11588	98.4329	-0.0081316	-0.271053
1405	0.11624	98.4329	-0.0083256	-0.27752
1406	0.11675	98.4329	-0.0085294	-0.284313
1407	0.11664	98.4329	-0.0087436	-0.291453
1408	0.11744	98.4329	-0.0094545	-0.31515
1409	0.11795	98.4327	-0.0092716	-0.309053
1410	0.11791	98.4356	-0.0094541	-0.315137
1411	0.11835	98.4356	-0.0089537	-0.298457
1412	0.11928	98.438	-0.0081436	-0.271453
1413	0.11969	98.4382	-0.0079799	-0.265997
1414	0.12099	98.4382	-0.0079947	-0.26649
1415	0.12105	98.4382	-0.0072581	-0.241937
1416	0.1211	98.4382	-0.0074869	-0.249563
1417	0.12113	98.4382	-0.0077378	-0.257927
1418	0.12207	98.4382	-0.0080055	-0.26685
1419	0.12206	98.436	-0.0082925	-0.276417
1420	0.12231	98.4356	-0.0080098	-0.266993
1421	0.12271	98.4356	-0.0074208	-0.24736
1422	0.1231	98.4356	-0.0069538	-0.231793
1423	0.12418	98.4356	-0.0062108	-0.207027
1424	0.12317	98.4381	-0.0064334	-0.214447
1425	0.12469	98.4382	-0.005198	-0.173267
1426	0.12574	98.4382	-0.0054473	-0.181577
1427	0.12664	98.4382	-0.0057216	-0.19072
1428	0.12695	98.4379	-0.0067619	-0.225397
1429	0.12517	98.4408	-0.0086892	-0.28964
1430	0.12539	98.4408	-0.011306	-0.376867
1431	0.12641	98.4408	-0.012096	-0.4032
1432	0.12692	98.4408	-0.012882	-0.4294
1433	0.12689	98.4413	-0.011099	-0.369967
1434	0.12773	98.4382	-0.011873	-0.395767
1435	0.12727	98.441	-0.013524	-0.4508
1436	0.12812	98.4382	-0.017651	-0.588367
1437	0.1279	98.4356	-0.019514	-0.650467
1438	0.12776	98.4351	-0.025574	-0.852467
1439	0.12792	98.4332	-0.029399	-0.979967
1440	0.12869	98.4303	-0.032933	-1.09777
1441	0.12923	98.4274	-0.03619	-1.20633
1442	0.12961	98.4277	-0.031961	-1.06537
1443	0.12752	98.4277	-0.026902	-0.896733

## Sheet: FS-N2-40
	Atmosphere: Nitrogen				Material: Foundry sand for cast iron
	Heating rate: 40 K/min
Temp./K	DSC/(mW/mg)	Mass/ wt%	DTG/(wt%/min)	DTG/(10-3 wt%/K)
309	0.0060523	99.9601	-0.049736	-1.2434
310	0.010235	99.9601	-0.037151	-0.928775
311	0.014288	99.9571	-0.039101	-0.977525
312	0.017985	99.9496	-0.032841	-0.821025
313	0.021567	99.9427	-0.032681	-0.817025
314	0.024695	99.9436	-0.035049	-0.876225
315	0.02785	99.9439	-0.036865	-0.921625
316	0.030967	99.9454	-0.036692	-0.9173
317	0.034157	99.9458	-0.037113	-0.927825
318	0.037232	99.9462	-0.036911	-0.922775
319	0.04003	99.9457	-0.038021	-0.950525
320	0.04322	99.9433	-0.039521	-0.988025
321	0.046	99.9368	-0.040527	-1.01318
322	0.048841	99.9343	-0.041495	-1.03737
323	0.051696	99.9316	-0.043147	-1.07867
324	0.054656	99.9339	-0.045056	-1.1264
325	0.05724	99.9314	-0.045126	-1.12815
326	0.059812	99.9314	-0.044917	-1.12292
327	0.062828	99.9325	-0.046229	-1.15573
328	0.065536	99.935	-0.048269	-1.20673
329	0.068233	99.9343	-0.048986	-1.22465
330	0.070698	99.934	-0.049447	-1.23618
331	0.073427	99.9316	-0.050332	-1.2583
332	0.075651	99.9321	-0.051106	-1.27765
333	0.078226	99.9295	-0.05125	-1.28125
334	0.080581	99.9316	-0.051572	-1.2893
335	0.083269	99.9284	-0.051304	-1.2826
336	0.085655	99.923	-0.050562	-1.26405
337	0.0883	99.9211	-0.049401	-1.23503
338	0.090502	99.9188	-0.047942	-1.19855
339	0.092738	99.917	-0.048065	-1.20162
340	0.095131	99.9135	-0.048304	-1.2076
341	0.097262	99.9114	-0.048872	-1.2218
342	0.099582	99.9105	-0.050495	-1.26238
343	0.10055	99.9082	-0.051901	-1.29753
344	0.10296	99.9083	-0.052307	-1.30767
345	0.1052	99.9084	-0.052552	-1.3138
346	0.10768	99.9028	-0.053638	-1.34095
347	0.10941	99.905	-0.05461	-1.36525
348	0.11163	99.9025	-0.053633	-1.34082
349	0.11387	99.9027	-0.05372	-1.343
350	0.11572	99.897	-0.0553	-1.3825
351	0.11741	99.9008	-0.055872	-1.3968
352	0.1194	99.8956	-0.05591	-1.39775
353	0.12176	99.8973	-0.055797	-1.39492
354	0.12316	99.8946	-0.056181	-1.40453
355	0.12547	99.8914	-0.05657	-1.41425
356	0.12735	99.8941	-0.057004	-1.4251
357	0.12924	99.8916	-0.057689	-1.44222
358	0.13052	99.8858	-0.059299	-1.48247
359	0.13224	99.8833	-0.061057	-1.52643
360	0.13417	99.8821	-0.061486	-1.53715
361	0.13628	99.8798	-0.061901	-1.54752
362	0.13827	99.8743	-0.062827	-1.57067
363	0.13977	99.88	-0.063632	-1.5908
364	0.14164	99.8742	-0.063901	-1.59753
365	0.14266	99.8715	-0.064825	-1.62062
366	0.14424	99.8688	-0.065778	-1.64445
367	0.145	99.8659	-0.06667	-1.66675
368	0.14605	99.8661	-0.067387	-1.68468
369	0.14693	99.8639	-0.067476	-1.6869
370	0.14801	99.8599	-0.067665	-1.69162
371	0.14923	99.86	-0.068088	-1.7022
372	0.15024	99.8543	-0.068994	-1.72485
373	0.15081	99.8506	-0.069272	-1.7318
374	0.15198	99.8487	-0.06935	-1.73375
375	0.15321	99.8453	-0.070227	-1.75567
376	0.15339	99.8427	-0.071352	-1.7838
377	0.15345	99.8397	-0.072351	-1.80877
378	0.1545	99.8402	-0.073153	-1.82882
379	0.15594	99.8371	-0.074145	-1.85363
380	0.15722	99.8372	-0.075118	-1.87795
381	0.15842	99.8349	-0.075852	-1.8963
382	0.15955	99.8286	-0.076627	-1.91568
383	0.16115	99.8285	-0.077507	-1.93768
384	0.16255	99.8291	-0.078407	-1.96018
385	0.1641	99.8229	-0.079237	-1.98093
386	0.16491	99.8228	-0.079922	-1.99805
387	0.16586	99.8167	-0.080786	-2.01965
388	0.16673	99.8175	-0.081167	-2.02918
389	0.16764	99.8114	-0.081651	-2.04127
390	0.16824	99.8083	-0.082103	-2.05258
391	0.16967	99.8076	-0.082325	-2.05812
392	0.17052	99.8056	-0.083091	-2.07727
393	0.17161	99.8028	-0.083517	-2.08792
394	0.17268	99.8022	-0.083971	-2.09928
395	0.17396	99.7974	-0.084404	-2.1101
396	0.17509	99.797	-0.08475	-2.11875
397	0.17582	99.797	-0.084979	-2.12447
398	0.17648	99.7972	-0.085185	-2.12962
399	0.17762	99.7881	-0.085755	-2.14387
400	0.17841	99.7884	-0.086235	-2.15588
401	0.18004	99.7885	-0.086509	-2.16273
402	0.18064	99.7889	-0.086885	-2.17212
403	0.18123	99.7834	-0.087489	-2.18723
404	0.18179	99.7769	-0.088679	-2.21698
405	0.18149	99.777	-0.090043	-2.25108
406	0.1812	99.777	-0.090994	-2.27485
407	0.18171	99.777	-0.091713	-2.29283
408	0.18221	99.777	-0.092444	-2.3111
409	0.18281	99.7644	-0.093676	-2.3419
410	0.18449	99.7656	-0.095059	-2.37648
411	0.18466	99.7656	-0.096306	-2.40765
412	0.18549	99.7657	-0.097277	-2.43193
413	0.18562	99.7606	-0.097984	-2.4496
414	0.18621	99.7542	-0.098756	-2.4689
415	0.18674	99.7513	-0.09983	-2.49575
416	0.18694	99.7488	-0.10069	-2.51725
417	0.18744	99.7484	-0.10166	-2.5415
418	0.18856	99.7463	-0.10309	-2.57725
419	0.18871	99.7456	-0.10429	-2.60725
420	0.18899	99.7425	-0.10516	-2.629
421	0.18904	99.7427	-0.1061	-2.6525
422	0.19026	99.7415	-0.10692	-2.673
423	0.19213	99.7399	-0.10769	-2.69225
424	0.19366	99.7375	-0.10838	-2.7095
425	0.19403	99.7287	-0.1092	-2.73
426	0.19451	99.7284	-0.10978	-2.7445
427	0.19487	99.7284	-0.11005	-2.75125
428	0.19497	99.7283	-0.11084	-2.771
429	0.19513	99.7221	-0.11198	-2.7995
430	0.19532	99.7227	-0.11316	-2.829
431	0.19497	99.7227	-0.11389	-2.84725
432	0.19558	99.7232	-0.11432	-2.858
433	0.1956	99.717	-0.11496	-2.874
434	0.19564	99.7142	-0.1156	-2.89
435	0.19562	99.7147	-0.11626	-2.9065
436	0.19493	99.7083	-0.1173	-2.9325
437	0.19452	99.7052	-0.11884	-2.971
438	0.19435	99.7035	-0.12044	-3.011
439	0.1939	99.7026	-0.12199	-3.04975
440	0.19341	99.7004	-0.12311	-3.07775
441	0.19262	99.6915	-0.12397	-3.09925
442	0.19154	99.6912	-0.1249	-3.1225
443	0.19107	99.6911	-0.12561	-3.14025
444	0.1907	99.6862	-0.12611	-3.15275
445	0.19068	99.685	-0.12655	-3.16375
446	0.18958	99.6834	-0.12733	-3.18325
447	0.18998	99.6769	-0.12825	-3.20625
448	0.1891	99.6764	-0.12933	-3.23325
449	0.18958	99.6725	-0.13039	-3.25975
450	0.18975	99.6686	-0.13129	-3.28225
451	0.19022	99.6683	-0.13187	-3.29675
452	0.1899	99.6669	-0.13216	-3.304
453	0.1893	99.6657	-0.13269	-3.31725
454	0.18938	99.6627	-0.1337	-3.3425
455	0.18938	99.6613	-0.13468	-3.367
456	0.1898	99.6601	-0.13543	-3.38575
457	0.19	99.657	-0.13632	-3.408
458	0.19088	99.6543	-0.13713	-3.42825
459	0.1909	99.648	-0.1378	-3.445
460	0.19136	99.6484	-0.13882	-3.4705
461	0.19111	99.6487	-0.14004	-3.501
462	0.1904	99.6421	-0.14118	-3.5295
463	0.18984	99.6427	-0.14237	-3.55925
464	0.18797	99.642	-0.14342	-3.5855
465	0.18642	99.637	-0.14419	-3.60475
466	0.18751	99.6349	-0.14488	-3.622
467	0.18701	99.6341	-0.14575	-3.64375
468	0.18646	99.6287	-0.14704	-3.676
469	0.18586	99.6255	-0.1488	-3.72
470	0.18463	99.6224	-0.15062	-3.7655
471	0.18392	99.6197	-0.15193	-3.79825
472	0.18449	99.6165	-0.15244	-3.811
473	0.18514	99.6135	-0.15292	-3.823
474	0.18544	99.6113	-0.15399	-3.84975
475	0.18502	99.6108	-0.15539	-3.88475
476	0.18496	99.6057	-0.15643	-3.91075
477	0.18536	99.6061	-0.15701	-3.92525
478	0.1858	99.5998	-0.15772	-3.943
479	0.186	99.5964	-0.15891	-3.97275
480	0.18589	99.5912	-0.16034	-4.0085
481	0.18608	99.5875	-0.16177	-4.04425
482	0.18635	99.5854	-0.16309	-4.07725
483	0.18633	99.5795	-0.16374	-4.0935
484	0.18601	99.5736	-0.16397	-4.09925
485	0.18513	99.571	-0.16484	-4.121
486	0.18404	99.5631	-0.16618	-4.1545
487	0.18414	99.5627	-0.16728	-4.182
488	0.18358	99.5565	-0.16785	-4.19625
489	0.18339	99.5541	-0.1682	-4.205
490	0.18282	99.5513	-0.16884	-4.221
491	0.18186	99.5483	-0.16985	-4.24625
492	0.18103	99.5392	-0.17097	-4.27425
493	0.18068	99.5402	-0.17218	-4.3045
494	0.18038	99.5314	-0.17336	-4.334
495	0.18015	99.5283	-0.17448	-4.362
496	0.17982	99.5243	-0.17574	-4.3935
497	0.17946	99.5197	-0.17706	-4.4265
498	0.179	99.5154	-0.17821	-4.45525
499	0.17861	99.5113	-0.17938	-4.4845
500	0.17842	99.5078	-0.1804	-4.51
501	0.1774	99.5028	-0.18098	-4.5245
502	0.17738	99.4964	-0.1818	-4.545
503	0.17659	99.4967	-0.18303	-4.57575
504	0.17676	99.4908	-0.18431	-4.60775
505	0.1767	99.4894	-0.18541	-4.63525
506	0.17683	99.4839	-0.18648	-4.662
507	0.17709	99.4802	-0.18758	-4.6895
508	0.17749	99.4741	-0.18856	-4.714
509	0.17684	99.4737	-0.1893	-4.7325
510	0.1766	99.4651	-0.18968	-4.742
511	0.17639	99.4625	-0.1903	-4.7575
512	0.17579	99.457	-0.19109	-4.77725
513	0.17497	99.4539	-0.19155	-4.78875
514	0.17429	99.4475	-0.19187	-4.79675
515	0.17313	99.4428	-0.1923	-4.8075
516	0.17281	99.4341	-0.19291	-4.82275
517	0.17244	99.4257	-0.19332	-4.833
518	0.17173	99.4249	-0.19328	-4.832
519	0.17241	99.4168	-0.19347	-4.83675
520	0.17305	99.4105	-0.19429	-4.85725
521	0.17285	99.4088	-0.19495	-4.87375
522	0.1728	99.4025	-0.19505	-4.87625
523	0.17384	99.4018	-0.19513	-4.87825
524	0.17372	99.394	-0.19534	-4.8835
525	0.17319	99.391	-0.19554	-4.8885
526	0.17292	99.3833	-0.19585	-4.89625
527	0.17248	99.3825	-0.19617	-4.90425
528	0.17168	99.3764	-0.19647	-4.91175
529	0.1709	99.3728	-0.19703	-4.92575
530	0.17014	99.3691	-0.19767	-4.94175
531	0.16935	99.3634	-0.19798	-4.9495
532	0.16896	99.3624	-0.19846	-4.9615
533	0.16899	99.3563	-0.1993	-4.9825
534	0.16945	99.3533	-0.20002	-5.0005
535	0.16843	99.3448	-0.20058	-5.0145
536	0.16862	99.3404	-0.20095	-5.02375
537	0.16896	99.3367	-0.20115	-5.02875
538	0.16848	99.3335	-0.20167	-5.04175
539	0.16739	99.3261	-0.20244	-5.061
540	0.16376	99.3162	-0.20308	-5.077
541	0.16216	99.3121	-0.2038	-5.095
542	0.16094	99.3053	-0.20464	-5.116
543	0.16079	99.3011	-0.20511	-5.12775
544	0.16018	99.2968	-0.20521	-5.13025
545	0.15927	99.2932	-0.20534	-5.1335
546	0.15864	99.2915	-0.20544	-5.136
547	0.15812	99.2824	-0.20531	-5.13275
548	0.1576	99.274	-0.20515	-5.12875
549	0.15751	99.2667	-0.20525	-5.13125
550	0.15785	99.2625	-0.20548	-5.137
551	0.15829	99.2596	-0.20533	-5.13325
552	0.15847	99.2511	-0.20504	-5.126
553	0.15826	99.2502	-0.20521	-5.13025
554	0.15737	99.2449	-0.20553	-5.13825
555	0.15599	99.2361	-0.20577	-5.14425
556	0.15527	99.2325	-0.20589	-5.14725
557	0.15509	99.2283	-0.20554	-5.1385
558	0.15498	99.2219	-0.20499	-5.12475
559	0.154	99.2162	-0.2048	-5.12
560	0.15346	99.2109	-0.20502	-5.1255
561	0.15364	99.2037	-0.20506	-5.1265
562	0.15294	99.2027	-0.20471	-5.11775
563	0.15196	99.1938	-0.20428	-5.107
564	0.15116	99.1891	-0.20406	-5.1015
565	0.15061	99.1859	-0.20394	-5.0985
566	0.15034	99.1771	-0.20386	-5.0965
567	0.14967	99.1744	-0.20363	-5.09075
568	0.14892	99.1682	-0.20319	-5.07975
569	0.14801	99.1611	-0.20288	-5.072
570	0.14588	99.1588	-0.20266	-5.0665
571	0.14564	99.1505	-0.20227	-5.05675
572	0.14406	99.146	-0.20198	-5.0495
573	0.14401	99.1423	-0.20169	-5.04225
574	0.14318	99.1333	-0.20131	-5.03275
575	0.14243	99.1315	-0.2011	-5.0275
576	0.14263	99.1231	-0.20107	-5.02675
577	0.14262	99.1175	-0.20114	-5.0285
578	0.14194	99.1166	-0.20097	-5.02425
579	0.14113	99.1083	-0.20055	-5.01375
580	0.14062	99.0973	-0.19991	-4.99775
581	0.14	99.0931	-0.19935	-4.98375
582	0.1392	99.0915	-0.19923	-4.98075
583	0.13819	99.0852	-0.19919	-4.97975
584	0.13682	99.0794	-0.19892	-4.973
585	0.13631	99.0745	-0.1983	-4.9575
586	0.13587	99.0685	-0.19756	-4.939
587	0.13553	99.0621	-0.19738	-4.9345
588	0.13535	99.0624	-0.19757	-4.93925
589	0.13428	99.0537	-0.19741	-4.93525
590	0.13375	99.0507	-0.19697	-4.92425
591	0.13225	99.0446	-0.19649	-4.91225
592	0.13082	99.043	-0.19598	-4.8995
593	0.13059	99.0366	-0.1954	-4.885
594	0.12991	99.0334	-0.19458	-4.8645
595	0.12974	99.0303	-0.19336	-4.834
596	0.12993	99.0256	-0.19215	-4.80375
597	0.12907	99.0192	-0.19119	-4.77975
598	0.12845	99.0196	-0.19039	-4.75975
599	0.12701	99.0135	-0.18956	-4.739
600	0.12629	99.0091	-0.18876	-4.719
601	0.12557	99.0056	-0.18832	-4.708
602	0.1248	99.0024	-0.1881	-4.7025
603	0.12384	98.9995	-0.1877	-4.6925
604	0.12307	98.9959	-0.18704	-4.676
605	0.12224	98.9909	-0.18633	-4.65825
606	0.12253	98.9875	-0.18553	-4.63825
607	0.12235	98.9828	-0.1849	-4.6225
608	0.1214	98.9795	-0.18438	-4.6095
609	0.12118	98.9765	-0.1839	-4.5975
610	0.12017	98.9702	-0.18382	-4.5955
611	0.11917	98.9707	-0.18382	-4.5955
612	0.11789	98.9664	-0.18341	-4.58525
613	0.11655	98.9623	-0.18293	-4.57325
614	0.11553	98.9565	-0.18247	-4.56175
615	0.11451	98.9539	-0.18186	-4.5465
616	0.11346	98.9476	-0.18119	-4.52975
617	0.11293	98.9486	-0.18051	-4.51275
618	0.11212	98.9394	-0.17976	-4.494
619	0.11193	98.9382	-0.17866	-4.4665
620	0.11149	98.9343	-0.1775	-4.4375
621	0.11087	98.9255	-0.17661	-4.41525
622	0.1103	98.9224	-0.17593	-4.39825
623	0.11031	98.9162	-0.17537	-4.38425
624	0.10914	98.9164	-0.17483	-4.37075
625	0.10859	98.9134	-0.17427	-4.35675
626	0.10744	98.9087	-0.17346	-4.3365
627	0.10633	98.908	-0.17203	-4.30075
628	0.10494	98.9053	-0.17056	-4.264
629	0.10465	98.9024	-0.16967	-4.24175
630	0.10377	98.896	-0.1692	-4.23
631	0.10294	98.8965	-0.16863	-4.21575
632	0.10147	98.8964	-0.16773	-4.19325
633	0.10111	98.8904	-0.16674	-4.1685
634	0.099911	98.8886	-0.1657	-4.1425
635	0.098836	98.8817	-0.16469	-4.11725
636	0.098469	98.8796	-0.1636	-4.09
637	0.097523	98.8791	-0.16242	-4.0605
638	0.096377	98.8767	-0.16153	-4.03825
639	0.096006	98.8716	-0.16111	-4.02775
640	0.094857	98.8662	-0.16047	-4.01175
641	0.093211	98.8651	-0.15943	-3.98575
642	0.091634	98.8641	-0.15868	-3.967
643	0.090816	98.86	-0.158	-3.95
644	0.08974	98.853	-0.15707	-3.92675
645	0.088391	98.8484	-0.15625	-3.90625
646	0.087426	98.8448	-0.15552	-3.888
647	0.086274	98.8442	-0.15459	-3.86475
648	0.085689	98.8426	-0.15362	-3.8405
649	0.084932	98.8395	-0.15279	-3.81975
650	0.084034	98.8365	-0.15202	-3.8005
651	0.082591	98.834	-0.15118	-3.7795
652	0.081606	98.8273	-0.15024	-3.756
653	0.080908	98.8285	-0.14926	-3.7315
654	0.080393	98.822	-0.14833	-3.70825
655	0.079453	98.8161	-0.14754	-3.6885
656	0.078213	98.8145	-0.14702	-3.6755
657	0.077062	98.8112	-0.14635	-3.65875
658	0.076301	98.808	-0.14526	-3.6315
659	0.075027	98.8051	-0.14391	-3.59775
660	0.074055	98.8018	-0.14248	-3.562
661	0.073543	98.7992	-0.14163	-3.54075
662	0.072797	98.7966	-0.14138	-3.5345
663	0.071817	98.7965	-0.14102	-3.5255
664	0.070704	98.7909	-0.14025	-3.50625
665	0.069667	98.7908	-0.13917	-3.47925
666	0.068607	98.7912	-0.13833	-3.45825
667	0.067946	98.7795	-0.13777	-3.44425
668	0.067077	98.7795	-0.1372	-3.43
669	0.066128	98.7729	-0.13663	-3.41575
670	0.065372	98.7717	-0.13597	-3.39925
671	0.064527	98.7709	-0.13577	-3.39425
672	0.064101	98.768	-0.13574	-3.3935
673	0.063081	98.7649	-0.13537	-3.38425
674	0.062276	98.7617	-0.13507	-3.37675
675	0.061323	98.7571	-0.13466	-3.3665
676	0.060523	98.7564	-0.13419	-3.35475
677	0.059809	98.7546	-0.1339	-3.3475
678	0.059086	98.7509	-0.13359	-3.33975
679	0.058087	98.7511	-0.13319	-3.32975
680	0.057281	98.7451	-0.13264	-3.316
681	0.056711	98.7421	-0.13227	-3.30675
682	0.055957	98.7389	-0.13249	-3.31225
683	0.055095	98.7368	-0.13253	-3.31325
684	0.054162	98.7362	-0.13198	-3.2995
685	0.05346	98.7335	-0.13146	-3.2865
686	0.052749	98.73	-0.13111	-3.27775
687	0.052055	98.7279	-0.13072	-3.268
688	0.051022	98.728	-0.13022	-3.2555
689	0.05049	98.722	-0.12976	-3.244
690	0.049617	98.7159	-0.12956	-3.239
691	0.048838	98.7163	-0.12932	-3.233
692	0.048124	98.7103	-0.12884	-3.221
693	0.047299	98.7094	-0.12831	-3.20775
694	0.046282	98.7059	-0.12796	-3.199
695	0.045562	98.7051	-0.12754	-3.1885
696	0.04533	98.7023	-0.12682	-3.1705
697	0.044261	98.6977	-0.12629	-3.15725
698	0.043468	98.6967	-0.12585	-3.14625
699	0.042719	98.6935	-0.12527	-3.13175
700	0.041511	98.6911	-0.12472	-3.118
701	0.041148	98.6843	-0.12417	-3.10425
702	0.040026	98.6825	-0.12386	-3.0965
703	0.039301	98.6821	-0.12375	-3.09375
704	0.039024	98.6802	-0.1235	-3.0875
705	0.037873	98.6765	-0.12333	-3.08325
706	0.037227	98.6763	-0.12349	-3.08725
707	0.035953	98.6702	-0.12379	-3.09475
708	0.035531	98.6697	-0.12418	-3.1045
709	0.034275	98.6648	-0.12476	-3.119
710	0.033687	98.665	-0.12479	-3.11975
711	0.033045	98.6621	-0.12421	-3.10525
712	0.032367	98.6605	-0.12391	-3.09775
713	0.031475	98.6595	-0.12376	-3.094
714	0.030657	98.6564	-0.12372	-3.093
715	0.029925	98.6553	-0.12399	-3.09975
716	0.029208	98.6533	-0.12415	-3.10375
717	0.028647	98.6452	-0.12379	-3.09475
718	0.028218	98.6449	-0.12326	-3.0815
719	0.027703	98.6448	-0.12323	-3.08075
720	0.026592	98.64	-0.12324	-3.081
721	0.02615	98.6362	-0.12281	-3.07025
722	0.025016	98.6362	-0.12236	-3.059
723	0.024251	98.6323	-0.12185	-3.04625
724	0.023402	98.6307	-0.12136	-3.034
725	0.023014	98.6278	-0.12115	-3.02875
726	0.022201	98.6261	-0.12117	-3.02925
727	0.021461	98.6224	-0.12088	-3.022
728	0.020506	98.619	-0.12024	-3.006
729	0.019602	98.618	-0.11981	-2.99525
730	0.018745	98.6167	-0.11957	-2.98925
731	0.018155	98.6135	-0.11919	-2.97975
732	0.017141	98.6103	-0.11878	-2.9695
733	0.016394	98.6094	-0.11829	-2.95725
734	0.01554	98.602	-0.11771	-2.94275
735	0.014939	98.602	-0.11736	-2.934
736	0.01405	98.5991	-0.11728	-2.932
737	0.013805	98.5964	-0.11719	-2.92975
738	0.013005	98.5964	-0.11678	-2.9195
739	0.01187	98.5907	-0.11635	-2.90875
740	0.011275	98.5881	-0.11632	-2.908
741	0.010583	98.5848	-0.11619	-2.90475
742	0.0097962	98.5824	-0.11628	-2.907
743	0.0091228	98.5789	-0.11649	-2.91225
744	0.0082894	98.5764	-0.11591	-2.89775
745	0.0079801	98.5767	-0.11518	-2.8795
746	0.0073448	98.5701	-0.11511	-2.87775
747	0.0064182	98.5707	-0.11518	-2.8795
748	0.0058197	98.5687	-0.11535	-2.88375
749	0.0047026	98.5595	-0.11611	-2.90275
750	0.0046711	98.5591	-0.11672	-2.918
751	0.0039501	98.553	-0.11653	-2.91325
752	0.0033632	98.5522	-0.11602	-2.9005
753	0.0026528	98.5509	-0.11561	-2.89025
754	0.0018469	98.5476	-0.11525	-2.88125
755	0.0009872	98.5455	-0.11501	-2.87525
756	0.00048458	98.5388	-0.11507	-2.87675
757	-0.00022766	98.5392	-0.1153	-2.8825
758	-0.00093476	98.5395	-0.11527	-2.88175
759	-0.0014185	98.529	-0.11486	-2.8715
760	-0.0023318	98.5277	-0.11467	-2.86675
761	-0.0029822	98.5276	-0.11476	-2.869
762	-0.005041	98.5238	-0.11445	-2.86125
763	-0.0056448	98.522	-0.11383	-2.84575
764	-0.0061622	98.5188	-0.11388	-2.847
765	-0.0064825	98.5172	-0.1143	-2.8575
766	-0.0065972	98.5163	-0.11399	-2.84975
767	-0.0073625	98.5135	-0.11327	-2.83175
768	-0.008285	98.5073	-0.1125	-2.8125
769	-0.0087537	98.5078	-0.11166	-2.7915
770	-0.0090798	98.5053	-0.11128	-2.782
771	-0.0096601	98.4987	-0.11122	-2.7805
772	-0.010072	98.4992	-0.11084	-2.771
773	-0.010687	98.4976	-0.11024	-2.756
774	-0.011469	98.4936	-0.11007	-2.75175
775	-0.012408	98.4935	-0.11032	-2.758
776	-0.012522	98.4881	-0.11025	-2.75625
777	-0.013107	98.4845	-0.1097	-2.7425
778	-0.013926	98.482	-0.10924	-2.731
779	-0.014826	98.4811	-0.10902	-2.7255
780	-0.015201	98.4772	-0.10864	-2.716
781	-0.015493	98.4763	-0.10835	-2.70875
782	-0.016135	98.4739	-0.10829	-2.70725
783	-0.016444	98.4672	-0.10801	-2.70025
784	-0.017564	98.4619	-0.10749	-2.68725
785	-0.017795	98.4556	-0.10704	-2.676
786	-0.019041	98.4562	-0.10708	-2.677
787	-0.019831	98.4563	-0.10724	-2.681
788	-0.020325	98.4499	-0.10694	-2.6735
789	-0.02049	98.4482	-0.10638	-2.6595
790	-0.021162	98.4475	-0.10598	-2.6495
791	-0.021553	98.442	-0.10596	-2.649
792	-0.02223	98.4389	-0.10578	-2.6445
793	-0.02247	98.436	-0.10505	-2.62625
794	-0.023383	98.4368	-0.10496	-2.624
795	-0.02378	98.4303	-0.10531	-2.63275
796	-0.024523	98.4274	-0.10527	-2.63175
797	-0.025149	98.4283	-0.10507	-2.62675
798	-0.025478	98.4219	-0.10457	-2.61425
799	-0.026166	98.4212	-0.1037	-2.5925
800	-0.02649	98.4192	-0.10302	-2.5755
801	-0.027088	98.419	-0.10289	-2.57225
802	-0.027297	98.4135	-0.10302	-2.5755
803	-0.028013	98.4134	-0.10288	-2.572
804	-0.028425	98.4135	-0.10248	-2.562
805	-0.02908	98.407	-0.10214	-2.5535
806	-0.029225	98.4076	-0.10186	-2.5465
807	-0.029686	98.4042	-0.10145	-2.53625
808	-0.030224	98.4023	-0.10086	-2.5215
809	-0.03066	98.399	-0.1001	-2.5025
810	-0.030608	98.3984	-0.099767	-2.49417
811	-0.031375	98.3945	-0.099444	-2.4861
812	-0.03159	98.3934	-0.099041	-2.47603
813	-0.031957	98.3906	-0.09887	-2.47175
814	-0.032123	98.3903	-0.098268	-2.4567
815	-0.032023	98.3846	-0.097735	-2.44338
816	-0.032851	98.3847	-0.097477	-2.43693
817	-0.033165	98.3824	-0.097299	-2.43247
818	-0.033499	98.381	-0.097369	-2.43423
819	-0.033714	98.3764	-0.097144	-2.4286
820	-0.03382	98.3762	-0.096543	-2.41358
821	-0.034078	98.3692	-0.095995	-2.39988
822	-0.033789	98.3677	-0.095607	-2.39018
823	-0.034283	98.3674	-0.094722	-2.36805
824	-0.034226	98.36	-0.094291	-2.35728
825	-0.034398	98.3533	-0.094431	-2.36077
826	-0.034979	98.3534	-0.093917	-2.34793
827	-0.034453	98.3502	-0.093132	-2.3283
828	-0.034444	98.3504	-0.092485	-2.31212
829	-0.034247	98.3474	-0.092136	-2.3034
830	-0.034116	98.348	-0.091883	-2.29707
831	-0.033939	98.3445	-0.091433	-2.28582
832	-0.033756	98.338	-0.091021	-2.27553
833	-0.032996	98.3362	-0.090145	-2.25362
834	-0.032359	98.3361	-0.089383	-2.23457
835	-0.031769	98.3328	-0.089696	-2.2424
836	-0.031249	98.3305	-0.089791	-2.24478
837	-0.030453	98.3305	-0.089188	-2.2297
838	-0.029015	98.3303	-0.088797	-2.21993
839	-0.027492	98.3246	-0.08865	-2.21625
840	-0.025947	98.3184	-0.08862	-2.2155
841	-0.022957	98.319	-0.088549	-2.21373
842	-0.01869	98.319	-0.088286	-2.20715
843	-0.011539	98.319	-0.088423	-2.21058
844	0.0011411	98.3191	-0.088489	-2.21223
845	0.016041	98.3127	-0.08784	-2.196
846	0.023854	98.3133	-0.087187	-2.17968
847	0.02224	98.3133	-0.086604	-2.1651
848	0.016587	98.3114	-0.086002	-2.15005
849	0.010238	98.3048	-0.085698	-2.14245
850	0.0028133	98.3036	-0.085513	-2.13783
851	-0.0039408	98.3019	-0.085429	-2.13573
852	-0.0098705	98.3015	-0.085097	-2.12743
853	-0.015839	98.2991	-0.084695	-2.11738
854	-0.021323	98.299	-0.084274	-2.10685
855	-0.025939	98.2959	-0.083803	-2.09508
856	-0.030599	98.2964	-0.083305	-2.08263
857	-0.035462	98.2934	-0.082394	-2.05985
858	-0.039308	98.2902	-0.081157	-2.02893
859	-0.042678	98.2905	-0.080209	-2.00523
860	-0.046628	98.289	-0.079884	-1.9971
861	-0.049671	98.2848	-0.079743	-1.99358
862	-0.052848	98.2847	-0.079233	-1.98082
863	-0.055443	98.2847	-0.078636	-1.9659
864	-0.058392	98.2848	-0.078357	-1.95892
865	-0.061313	98.2836	-0.077993	-1.94983
866	-0.063339	98.2791	-0.07736	-1.934
867	-0.065643	98.279	-0.076718	-1.91795
868	-0.06787	98.2767	-0.075949	-1.89872
869	-0.069923	98.2732	-0.075256	-1.8814
870	-0.071436	98.2671	-0.075421	-1.88553
871	-0.073662	98.2675	-0.075918	-1.89795
872	-0.075092	98.2676	-0.075764	-1.8941
873	-0.077353	98.2676	-0.075282	-1.88205
874	-0.078634	98.2676	-0.074779	-1.86947
875	-0.080075	98.2668	-0.074107	-1.85268
876	-0.081348	98.2623	-0.073857	-1.84642
877	-0.082621	98.259	-0.074316	-1.8579
878	-0.083328	98.2589	-0.074239	-1.85597
879	-0.084204	98.2567	-0.073571	-1.83927
880	-0.085805	98.2561	-0.073047	-1.82617
881	-0.08654	98.2565	-0.072643	-1.81607
882	-0.08823	98.2533	-0.072586	-1.81465
883	-0.089122	98.2535	-0.072792	-1.8198
884	-0.089287	98.2503	-0.072501	-1.81252
885	-0.090892	98.2504	-0.0718	-1.795
886	-0.091707	98.2488	-0.071204	-1.7801
887	-0.092873	98.2476	-0.070807	-1.77017
888	-0.093471	98.2481	-0.070235	-1.75588
889	-0.093964	98.2416	-0.069538	-1.73845
890	-0.094925	98.2418	-0.069344	-1.7336
891	-0.095746	98.2382	-0.069519	-1.73797
892	-0.096341	98.2361	-0.069468	-1.7367
893	-0.097144	98.2361	-0.069173	-1.72932
894	-0.097767	98.2361	-0.068729	-1.71822
895	-0.098329	98.233	-0.068325	-1.70812
896	-0.099129	98.2333	-0.0679	-1.6975
897	-0.099676	98.2328	-0.066853	-1.67132
898	-0.1	98.2262	-0.065725	-1.64312
899	-0.099926	98.2247	-0.065162	-1.62905
900	-0.10026	98.2247	-0.065022	-1.62555
901	-0.1009	98.2247	-0.065195	-1.62987
902	-0.10125	98.2249	-0.065425	-1.63563
903	-0.1018	98.2185	-0.065437	-1.63592
904	-0.10256	98.219	-0.06484	-1.621
905	-0.10286	98.219	-0.063947	-1.59868
906	-0.10356	98.219	-0.063566	-1.58915
907	-0.10391	98.2181	-0.063455	-1.58637
908	-0.10454	98.2118	-0.063163	-1.57907
909	-0.10461	98.2104	-0.062852	-1.5713
910	-0.10515	98.2104	-0.0629	-1.5725
911	-0.10536	98.2104	-0.062976	-1.5744
912	-0.10573	98.2076	-0.062193	-1.55482
913	-0.10628	98.205	-0.061063	-1.52658
914	-0.10703	98.204	-0.060819	-1.52047
915	-0.10769	98.2022	-0.061222	-1.53055
916	-0.1083	98.1984	-0.061898	-1.54745
917	-0.1084	98.1934	-0.062158	-1.55395
918	-0.10852	98.1933	-0.061588	-1.5397
919	-0.10931	98.1933	-0.061147	-1.52868
920	-0.10919	98.1933	-0.060939	-1.52348
921	-0.10957	98.1934	-0.060312	-1.5078
922	-0.1097	98.1903	-0.059419	-1.48548
923	-0.11056	98.1897	-0.059313	-1.48282
924	-0.11081	98.1848	-0.059783	-1.49458
925	-0.11104	98.1847	-0.059806	-1.49515
926	-0.11095	98.1834	-0.059599	-1.48997
927	-0.11123	98.1818	-0.059609	-1.49022
928	-0.11097	98.182	-0.059491	-1.48728
929	-0.11167	98.1788	-0.059172	-1.4793
930	-0.11234	98.179	-0.059341	-1.48352
931	-0.11232	98.1793	-0.060281	-1.50702
932	-0.11244	98.1761	-0.060691	-1.51727
933	-0.11285	98.176	-0.060112	-1.5028
934	-0.11266	98.1734	-0.059572	-1.4893
935	-0.11317	98.1732	-0.059461	-1.48653
936	-0.11312	98.1731	-0.059519	-1.48798
937	-0.11298	98.167	-0.059721	-1.49303
938	-0.11395	98.1675	-0.059725	-1.49313
939	-0.114	98.1675	-0.059483	-1.48707
940	-0.1142	98.1675	-0.059132	-1.4783
941	-0.11429	98.1675	-0.058735	-1.46837
942	-0.11442	98.1681	-0.058495	-1.46237
943	-0.11473	98.162	-0.058076	-1.4519
944	-0.1148	98.1563	-0.057849	-1.44623
945	-0.11516	98.1561	-0.057839	-1.44598
946	-0.11521	98.1561	-0.057935	-1.44837
947	-0.11529	98.1561	-0.057913	-1.44782
948	-0.1154	98.1561	-0.057313	-1.43283
949	-0.11567	98.153	-0.056671	-1.41677
950	-0.1161	98.1504	-0.056604	-1.4151
951	-0.11641	98.1504	-0.056575	-1.41437
952	-0.11664	98.1504	-0.056092	-1.4023
953	-0.1164	98.1496	-0.05547	-1.38675
954	-0.11669	98.1474	-0.055092	-1.3773
955	-0.11671	98.1413	-0.055049	-1.37623
956	-0.11684	98.1418	-0.054849	-1.37122
957	-0.11712	98.1418	-0.05456	-1.364
958	-0.11709	98.1418	-0.054238	-1.35595
959	-0.11746	98.1418	-0.053857	-1.34642
960	-0.11735	98.1418	-0.053455	-1.33638
961	-0.11754	98.1418	-0.05314	-1.3285
962	-0.11765	98.142	-0.05357	-1.33925
963	-0.11787	98.1393	-0.053685	-1.34213
964	-0.11784	98.1333	-0.053314	-1.33285
965	-0.11822	98.1333	-0.05345	-1.33625
966	-0.118	98.1331	-0.053603	-1.34008
967	-0.11789	98.1289	-0.053643	-1.34108
968	-0.11837	98.1275	-0.053999	-1.34997
969	-0.11842	98.1278	-0.053796	-1.3449
970	-0.11882	98.1246	-0.052965	-1.32412
971	-0.11866	98.1247	-0.052707	-1.31767
972	-0.11895	98.1249	-0.052876	-1.3219
973	-0.11952	98.122	-0.052894	-1.32235
974	-0.11944	98.1186	-0.052526	-1.31315
975	-0.11981	98.1159	-0.05179	-1.29475
976	-0.11956	98.1161	-0.051371	-1.28428
977	-0.11965	98.1161	-0.051308	-1.2827
978	-0.11946	98.1133	-0.051212	-1.2803
979	-0.1199	98.1132	-0.050678	-1.26695
980	-0.11972	98.1123	-0.049674	-1.24185
981	-0.1199	98.1104	-0.049105	-1.22762
982	-0.11975	98.1105	-0.049541	-1.23853
983	-0.1196	98.1073	-0.050317	-1.25792
984	-0.11956	98.1075	-0.050514	-1.26285
985	-0.11934	98.1074	-0.050593	-1.26483
986	-0.11976	98.1046	-0.05063	-1.26575
987	-0.11933	98.1045	-0.050068	-1.2517
988	-0.11962	98.0991	-0.049127	-1.22818
989	-0.11947	98.0989	-0.048881	-1.22203
990	-0.11925	98.0989	-0.049403	-1.23507
991	-0.11978	98.0989	-0.049735	-1.24338
992	-0.11916	98.0989	-0.050012	-1.2503
993	-0.11923	98.0989	-0.050088	-1.2522
994	-0.11981	98.0987	-0.049637	-1.24092
995	-0.11914	98.0929	-0.048897	-1.22243
996	-0.11978	98.0901	-0.048547	-1.21368
997	-0.11959	98.0903	-0.048611	-1.21528
998	-0.11964	98.0903	-0.048377	-1.20942
999	-0.11969	98.0875	-0.048185	-1.20463
1000	-0.12001	98.0875	-0.048212	-1.2053
1001	-0.11967	98.0875	-0.048132	-1.2033
1002	-0.12029	98.0859	-0.047984	-1.1996
1003	-0.12032	98.0759	-0.047687	-1.19217
1004	-0.12062	98.076	-0.047481	-1.18702
1005	-0.12067	98.076	-0.047573	-1.18932
1006	-0.12099	98.076	-0.047727	-1.19317
1007	-0.12076	98.076	-0.048211	-1.20528
1008	-0.12136	98.076	-0.048248	-1.2062
1009	-0.12117	98.0726	-0.0478	-1.195
1010	-0.12117	98.0703	-0.047976	-1.1994
1011	-0.12132	98.0703	-0.048511	-1.21277
1012	-0.12189	98.0703	-0.048858	-1.22145
1013	-0.12148	98.0679	-0.049005	-1.22513
1014	-0.12164	98.0646	-0.048515	-1.21287
1015	-0.12186	98.0646	-0.047319	-1.18297
1016	-0.12177	98.0646	-0.046678	-1.16695
1017	-0.12187	98.0646	-0.046881	-1.17202
1018	-0.12196	98.0649	-0.04717	-1.17925
1019	-0.12253	98.0618	-0.047192	-1.1798
1020	-0.12267	98.0618	-0.046819	-1.17047
1021	-0.1225	98.0618	-0.046086	-1.15215
1022	-0.1225	98.0587	-0.045798	-1.14495
1023	-0.12277	98.0589	-0.046273	-1.15682
1024	-0.12304	98.0604	-0.046776	-1.1694
1025	-0.1231	98.0618	-0.04655	-1.16375
1026	-0.12318	98.0604	-0.045849	-1.14623
1027	-0.12236	98.0589	-0.045443	-1.13607
1028	-0.12325	98.0589	-0.045902	-1.14755
1029	-0.12333	98.0589	-0.046343	-1.15857
1030	-0.12334	98.0589	-0.046424	-1.1606
1031	-0.12276	98.0589	-0.046514	-1.16285
1032	-0.1229	98.0589	-0.047007	-1.17518
1033	-0.12255	98.0572	-0.047604	-1.1901
1034	-0.12262	98.0504	-0.047303	-1.18257
1035	-0.12292	98.0503	-0.046497	-1.16242
1036	-0.12307	98.05	-0.046266	-1.15665
1037	-0.12312	98.0475	-0.04616	-1.154
1038	-0.12297	98.0474	-0.045585	-1.13963
1039	-0.12272	98.0442	-0.045049	-1.12623
1040	-0.12256	98.0417	-0.045206	-1.13015
1041	-0.12296	98.0418	-0.045908	-1.1477
1042	-0.12256	98.0418	-0.046334	-1.15835
1043	-0.12295	98.039	-0.046235	-1.15587
1044	-0.12285	98.0389	-0.045753	-1.14383
1045	-0.12305	98.0389	-0.045176	-1.1294
1046	-0.1227	98.0389	-0.044858	-1.12145
1047	-0.12296	98.0389	-0.044771	-1.11927
1048	-0.12273	98.0389	-0.044567	-1.11417
1049	-0.12263	98.0389	-0.044195	-1.10488
1050	-0.12264	98.0389	-0.043961	-1.09902
1051	-0.12275	98.0389	-0.043691	-1.09227
1052	-0.12277	98.0389	-0.043316	-1.0829
1053	-0.12284	98.0391	-0.043027	-1.07568
1054	-0.12255	98.0307	-0.042655	-1.06638
1055	-0.12235	98.0303	-0.042394	-1.05985
1056	-0.12208	98.0309	-0.042255	-1.05638
1057	-0.12217	98.0247	-0.041918	-1.04795
1058	-0.12163	98.0246	-0.04143	-1.03575
1059	-0.12203	98.0246	-0.040704	-1.0176
1060	-0.12208	98.0252	-0.040076	-1.0019
1061	-0.12187	98.0189	-0.039915	-0.997875
1062	-0.12201	98.0189	-0.03991	-0.99775
1063	-0.12166	98.0189	-0.039963	-0.999075
1064	-0.12159	98.0161	-0.040218	-1.00545
1065	-0.12121	98.016	-0.040316	-1.0079
1066	-0.12097	98.016	-0.039578	-0.98945
1067	-0.12074	98.0161	-0.038662	-0.96655
1068	-0.12074	98.0132	-0.038325	-0.958125
1069	-0.121	98.0131	-0.038401	-0.960025
1070	-0.12064	98.0131	-0.038747	-0.968675
1071	-0.12022	98.0106	-0.039027	-0.975675
1072	-0.12058	98.0103	-0.038886	-0.97215
1073	-0.12041	98.0103	-0.037881	-0.947025
1074	-0.12	98.0103	-0.036759	-0.918975
1075	-0.11999	98.0102	-0.03739	-0.93475
1076	-0.11956	98.0071	-0.038671	-0.966775
1077	-0.11927	98.0073	-0.039072	-0.9768
1078	-0.11913	98.0012	-0.039083	-0.977075
1079	-0.11895	98.0017	-0.038884	-0.9721
1080	-0.1189	98.0018	-0.038215	-0.955375
1081	-0.11847	97.9986	-0.037612	-0.9403
1082	-0.11791	97.9958	-0.037504	-0.9376
1083	-0.11801	97.996	-0.037681	-0.942025
1084	-0.11729	97.9957	-0.037766	-0.94415
1085	-0.11717	97.9932	-0.037566	-0.93915
1086	-0.11721	97.9931	-0.037471	-0.936775
1087	-0.11702	97.9931	-0.037464	-0.9366
1088	-0.11694	97.9901	-0.037406	-0.93515
1089	-0.11653	97.9903	-0.037125	-0.928125
1090	-0.11602	97.9903	-0.036776	-0.9194
1091	-0.11618	97.9903	-0.036625	-0.915625
1092	-0.11626	97.9903	-0.036392	-0.9098
1093	-0.11583	97.9902	-0.036031	-0.900775
1094	-0.11634	97.9874	-0.035985	-0.899625
1095	-0.11561	97.9846	-0.036312	-0.9078
1096	-0.11546	97.9846	-0.036466	-0.91165
1097	-0.11514	97.9846	-0.036169	-0.904225
1098	-0.11495	97.9846	-0.03591	-0.89775
1099	-0.11545	97.9786	-0.036019	-0.900475
1100	-0.11553	97.9788	-0.036386	-0.90965
1101	-0.11451	97.9788	-0.036616	-0.9154
1102	-0.11503	97.9789	-0.03663	-0.91575
1103	-0.11438	97.9767	-0.036319	-0.907975
1104	-0.11455	97.9732	-0.035333	-0.883325
1105	-0.11445	97.9731	-0.034462	-0.86155
1106	-0.11403	97.9733	-0.034334	-0.85835
1107	-0.1141	97.9703	-0.034353	-0.858825
1108	-0.11423	97.9703	-0.034223	-0.855575
1109	-0.11429	97.9703	-0.03388	-0.847
1110	-0.11442	97.9703	-0.033159	-0.828975
1111	-0.11414	97.9699	-0.032816	-0.8204
1112	-0.1134	97.9615	-0.032997	-0.824925
1113	-0.11374	97.9617	-0.032951	-0.823775
1114	-0.11364	97.9617	-0.033089	-0.827225
1115	-0.11369	97.9617	-0.033766	-0.84415
1116	-0.11378	97.9616	-0.034159	-0.853975
1117	-0.11348	97.9586	-0.034207	-0.855175
1118	-0.11309	97.9588	-0.034208	-0.8552
1119	-0.11319	97.9588	-0.034208	-0.8552
1120	-0.11348	97.9588	-0.034208	-0.8552
1121	-0.11301	97.9588	-0.03425	-0.85625
1122	-0.11276	97.9588	-0.03462	-0.8655
1123	-0.11293	97.9588	-0.035284	-0.8821
1124	-0.11279	97.9588	-0.035229	-0.880725
1125	-0.11273	97.9588	-0.034557	-0.863925
1126	-0.11271	97.9588	-0.034087	-0.852175
1127	-0.11269	97.9588	-0.033629	-0.840725
1128	-0.11264	97.9588	-0.033387	-0.834675
1129	-0.11219	97.9588	-0.033516	-0.8379
1130	-0.1117	97.9588	-0.033704	-0.8426
1131	-0.11189	97.9588	-0.033338	-0.83345
1132	-0.11186	97.9588	-0.032929	-0.823225
1133	-0.1116	97.9588	-0.033034	-0.82585
1134	-0.11181	97.9587	-0.033063	-0.826575
1135	-0.11152	97.9559	-0.033197	-0.829925
1136	-0.11161	97.956	-0.033355	-0.833875
1137	-0.11044	97.956	-0.033258	-0.83145
1138	-0.11033	97.956	-0.032904	-0.8226
1139	-0.10997	97.956	-0.032632	-0.8158
1140	-0.11008	97.9566	-0.03258	-0.8145
1141	-0.10992	97.9503	-0.032579	-0.814475
1142	-0.10927	97.9503	-0.032579	-0.814475
1143	-0.10948	97.9503	-0.032579	-0.814475
1144	-0.10908	97.9502	-0.032578	-0.81445
1145	-0.1086	97.9502	-0.032525	-0.813125
1146	-0.10887	97.9377	-0.032251	-0.806275
1147	-0.10854	97.9388	-0.031791	-0.794775
1148	-0.10872	97.9388	-0.031123	-0.778075
1149	-0.10873	97.9388	-0.030417	-0.760425
1150	-0.10825	97.9388	-0.030251	-0.756275
1151	-0.10815	97.9388	-0.030236	-0.7559
1152	-0.10836	97.9388	-0.029869	-0.746725
1153	-0.10814	97.9388	-0.029443	-0.736075
1154	-0.10773	97.9362	-0.029147	-0.728675
1155	-0.10798	97.9331	-0.028767	-0.719175
1156	-0.10755	97.9331	-0.028547	-0.713675
1157	-0.10749	97.9331	-0.028582	-0.71455
1158	-0.10719	97.9331	-0.028664	-0.7166
1159	-0.10731	97.9331	-0.028586	-0.71465
1160	-0.10814	97.9331	-0.028522	-0.71305
1161	-0.10775	97.9331	-0.028632	-0.7158
1162	-0.10775	97.9331	-0.028982	-0.72455
1163	-0.10757	97.9331	-0.029196	-0.7299
1164	-0.10769	97.9331	-0.028821	-0.720525
1165	-0.10803	97.9331	-0.028095	-0.702375
1166	-0.10797	97.9331	-0.027736	-0.6934
1167	-0.10858	97.9331	-0.027673	-0.691825
1168	-0.10838	97.9331	-0.027431	-0.685775
1169	-0.10827	97.9331	-0.026745	-0.668625
1170	-0.10842	97.9319	-0.02619	-0.65475
1171	-0.10822	97.9303	-0.026067	-0.651675
1172	-0.1081	97.9302	-0.026005	-0.650125
1173	-0.10829	97.9303	-0.025577	-0.639425
1174	-0.10858	97.9303	-0.02483	-0.62075
1175	-0.10869	97.9303	-0.024456	-0.6114
1176	-0.10831	97.9302	-0.024254	-0.60635
1177	-0.10752	97.9275	-0.02388	-0.597
1178	-0.10683	97.9274	-0.023654	-0.59135
1179	-0.10644	97.9274	-0.023673	-0.591825
1180	-0.10629	97.9274	-0.0239	-0.5975
1181	-0.10627	97.9274	-0.023779	-0.594475
1182	-0.10449	97.9258	-0.022807	-0.570175
1183	-0.10362	97.9245	-0.022108	-0.5527
1184	-0.10283	97.9244	-0.02203	-0.55075
1185	-0.10283	97.9185	-0.022378	-0.55945
1186	-0.10135	97.9188	-0.023234	-0.58085
1187	-0.10053	97.9188	-0.023755	-0.593875
1188	-0.10014	97.9188	-0.023681	-0.592025
1189	-0.10003	97.9188	-0.023622	-0.59055
1190	-0.099116	97.9188	-0.023619	-0.590475
1191	-0.098731	97.9188	-0.023621	-0.590525
1192	-0.09815	97.9187	-0.023707	-0.592675
1193	-0.097819	97.9125	-0.02422	-0.6055
1194	-0.097762	97.9133	-0.024951	-0.623775
1195	-0.097041	97.9103	-0.025228	-0.6307
1196	-0.097354	97.9102	-0.025248	-0.6312
1197	-0.097434	97.9105	-0.025248	-0.6312
1198	-0.097121	97.9073	-0.025255	-0.631375
1199	-0.097104	97.9073	-0.025419	-0.635475
1200	-0.097243	97.9045	-0.026062	-0.65155
1201	-0.097595	97.9045	-0.026706	-0.66765
1202	-0.097235	97.9045	-0.026871	-0.671775
1203	-0.09719	97.9014	-0.026868	-0.6717
1204	-0.097007	97.9017	-0.026737	-0.668425
1205	-0.096747	97.8986	-0.026379	-0.659475
1206	-0.096934	97.8988	-0.026234	-0.65585
1207	-0.096715	97.8988	-0.026767	-0.669175
1208	-0.096797	97.8988	-0.02746	-0.6865
1209	-0.09727	97.8988	-0.027601	-0.690025
1210	-0.097242	97.8988	-0.027122	-0.67805
1211	-0.097103	97.8991	-0.026384	-0.6596
1212	-0.097681	97.896	-0.026088	-0.6522
1213	-0.097741	97.8959	-0.026063	-0.651575
1214	-0.097686	97.8959	-0.025965	-0.649125
1215	-0.098134	97.8959	-0.025164	-0.6291
1216	-0.098611	97.8959	-0.023658	-0.59145
1217	-0.099389	97.8959	-0.022892	-0.5723
1218	-0.10005	97.8959	-0.022805	-0.570125
1219	-0.10047	97.8959	-0.022805	-0.570125
1220	-0.10166	97.8962	-0.022805	-0.570125
1221	-0.10194	97.893	-0.022805	-0.570125
1222	-0.10227	97.8931	-0.022791	-0.569775
1223	-0.10218	97.8931	-0.022562	-0.56405
1224	-0.10346	97.8931	-0.021859	-0.546475
1225	-0.10399	97.8931	-0.021299	-0.532475
1226	-0.10451	97.8931	-0.021344	-0.5336
1227	-0.1054	97.8931	-0.021972	-0.5493
1228	-0.10546	97.8899	-0.022625	-0.565625
1229	-0.10584	97.8902	-0.022903	-0.572575
1230	-0.10571	97.8902	-0.023473	-0.586825
1231	-0.10652	97.8902	-0.024432	-0.6108
1232	-0.1072	97.8871	-0.025391	-0.634775
1233	-0.10699	97.8874	-0.025956	-0.6489
1234	-0.1074	97.8874	-0.026061	-0.651525
1235	-0.10689	97.8874	-0.026063	-0.651575
1236	-0.10766	97.8874	-0.026063	-0.651575
1237	-0.10721	97.8874	-0.026063	-0.651575
1238	-0.10725	97.8874	-0.026072	-0.6518
1239	-0.10699	97.8874	-0.026201	-0.655025
1240	-0.10654	97.8874	-0.02656	-0.664
1241	-0.10663	97.8874	-0.026827	-0.670675
1242	-0.10622	97.8874	-0.026877	-0.671925
1243	-0.10635	97.8874	-0.026877	-0.671925
1244	-0.10634	97.8874	-0.026897	-0.672425
1245	-0.10652	97.8874	-0.027146	-0.67865
1246	-0.1064	97.8874	-0.027686	-0.69215
1247	-0.10614	97.8874	-0.027832	-0.6958
1248	-0.10556	97.8874	-0.027717	-0.692925
1249	-0.10626	97.8873	-0.027692	-0.6923
1250	-0.10576	97.8854	-0.027681	-0.692025
1251	-0.10604	97.8845	-0.027545	-0.688625
1252	-0.10589	97.8845	-0.027279	-0.681975
1253	-0.10563	97.8845	-0.027316	-0.6829
1254	-0.1042	97.8845	-0.02719	-0.67975
1255	-0.10411	97.8839	-0.026511	-0.662775
1256	-0.10369	97.8773	-0.026218	-0.65545
1257	-0.10318	97.8759	-0.02651	-0.66275
1258	-0.10311	97.8759	-0.026809	-0.670225
1259	-0.10278	97.8759	-0.026875	-0.671875
1260	-0.10276	97.8759	-0.026877	-0.671925
1261	-0.10265	97.8759	-0.026827	-0.670675
1262	-0.10244	97.876	-0.026421	-0.660525
1263	-0.10256	97.8743	-0.025597	-0.639925
1264	-0.10275	97.8703	-0.024913	-0.622825
1265	-0.10236	97.8702	-0.024535	-0.613375
1266	-0.10174	97.8702	-0.024407	-0.610175
1267	-0.10219	97.8702	-0.024306	-0.60765
1268	-0.10251	97.8702	-0.024404	-0.6101
1269	-0.1021	97.8701	-0.024697	-0.617425
1270	-0.10167	97.8654	-0.02465	-0.61625
1271	-0.10228	97.8645	-0.024446	-0.61115
1272	-0.10239	97.8645	-0.024251	-0.606275
1273	-0.10263	97.8645	-0.024105	-0.602625
1274	-0.10287	97.8645	-0.024076	-0.6019
1275	-0.10283	97.8645	-0.023819	-0.595475
1276	-0.10205	97.8645	-0.023655	-0.591375
1277	-0.10188	97.8628	-0.023786	-0.59465
1278	-0.10096	97.8588	-0.024154	-0.60385
1279	-0.10035	97.8588	-0.02442	-0.6105
1280	-0.10072	97.8588	-0.024617	-0.615425
1281	-0.10023	97.8588	-0.024737	-0.618425
1282	-0.099656	97.8588	-0.024564	-0.6141
1283	-0.09963	97.8588	-0.024445	-0.611125
1284	-0.098934	97.8588	-0.024434	-0.61085
1285	-0.099221	97.8588	-0.024434	-0.61085
1286	-0.098898	97.8588	-0.024434	-0.61085
1287	-0.098235	97.8588	-0.024434	-0.61085
1288	-0.098296	97.8588	-0.024434	-0.61085
1289	-0.097439	97.8588	-0.024408	-0.6102
1290	-0.097183	97.8588	-0.024248	-0.6062
1291	-0.09699	97.8588	-0.024159	-0.603975
1292	-0.095874	97.8588	-0.024544	-0.6136
1293	-0.095195	97.8588	-0.025034	-0.62585
1294	-0.095176	97.8588	-0.025228	-0.6307
1295	-0.094234	97.8588	-0.025276	-0.6319
1296	-0.093486	97.8588	-0.025473	-0.636825
1297	-0.093205	97.8566	-0.025687	-0.642175
1298	-0.093096	97.8531	-0.025495	-0.637375
1299	-0.091819	97.8531	-0.025283	-0.632075
1300	-0.091664	97.8533	-0.025233	-0.630825
1301	-0.091306	97.8474	-0.025067	-0.626675
1302	-0.091065	97.8418	-0.024695	-0.617375
1303	-0.089557	97.8416	-0.024475	-0.611875
1304	-0.089066	97.8416	-0.024562	-0.61405
1305	-0.089225	97.8416	-0.024915	-0.622875
1306	-0.088949	97.8416	-0.025193	-0.629825
1307	-0.08847	97.8416	-0.025247	-0.631175
1308	-0.08817	97.8416	-0.025248	-0.6312
1309	-0.08653	97.8415	-0.025248	-0.6312
1310	-0.086868	97.8358	-0.025248	-0.6312
1311	-0.086171	97.8359	-0.025248	-0.6312
1312	-0.084269	97.8359	-0.025248	-0.6312
1313	-0.08397	97.8359	-0.025248	-0.6312
1314	-0.083404	97.8359	-0.025248	-0.6312
1315	-0.083142	97.8357	-0.025268	-0.6317
1316	-0.082563	97.8299	-0.025533	-0.638325
1317	-0.081892	97.8302	-0.026266	-0.65665
1318	-0.082398	97.8302	-0.026922	-0.67305
1319	-0.082259	97.8302	-0.027286	-0.68215
1320	-0.081282	97.8302	-0.027278	-0.68195
1321	-0.080954	97.8302	-0.027306	-0.68265
1322	-0.081233	97.8302	-0.027589	-0.689725
1323	-0.081604	97.8281	-0.027889	-0.697225
1324	-0.081287	97.8273	-0.028492	-0.7123
1325	-0.081874	97.8273	-0.028607	-0.715175
1326	-0.081048	97.8273	-0.027774	-0.69435
1327	-0.080682	97.8251	-0.02746	-0.6865
1328	-0.080852	97.8244	-0.028072	-0.7018
1329	-0.081478	97.8245	-0.02846	-0.7115
1330	-0.080523	97.8245	-0.028506	-0.71265
1331	-0.081374	97.8245	-0.028506	-0.71265
1332	-0.081699	97.8245	-0.028506	-0.71265
1333	-0.080946	97.8245	-0.028506	-0.71265
1334	-0.081023	97.8245	-0.028506	-0.71265
1335	-0.082172	97.8245	-0.028506	-0.71265
1336	-0.08131	97.8245	-0.028506	-0.71265
1337	-0.081064	97.8244	-0.028506	-0.71265
1338	-0.082855	97.8213	-0.028493	-0.712325
1339	-0.08201	97.819	-0.028266	-0.70665
1340	-0.081508	97.8187	-0.027568	-0.6892
1341	-0.081134	97.8187	-0.026997	-0.674925
1342	-0.080717	97.8188	-0.02688	-0.672
1343	-0.081642	97.8189	-0.026877	-0.671925
1344	-0.082123	97.816	-0.026877	-0.671925
1345	-0.081516	97.8159	-0.026871	-0.671775
1346	-0.081949	97.8159	-0.026709	-0.667725
1347	-0.081391	97.8159	-0.026074	-0.65185
1348	-0.080831	97.8127	-0.025426	-0.63565
1349	-0.0811	97.813	-0.025256	-0.6314
1350	-0.080803	97.8133	-0.025248	-0.6312
1351	-0.079498	97.8102	-0.025248	-0.6312
1352	-0.077391	97.8102	-0.025248	-0.6312
1353	-0.078644	97.8102	-0.025256	-0.6314
1354	-0.080813	97.8102	-0.025432	-0.6358
1355	-0.08065	97.8102	-0.026083	-0.652075
1356	-0.08126	97.8102	-0.026749	-0.668725
1357	-0.080534	97.8102	-0.027143	-0.678575
1358	-0.080095	97.8102	-0.027613	-0.690325
1359	-0.080273	97.8102	-0.028105	-0.702625
1360	-0.080188	97.8102	-0.02843	-0.71075
1361	-0.079551	97.8098	-0.028504	-0.7126
1362	-0.079633	97.8077	-0.028506	-0.71265
1363	-0.080188	97.8045	-0.028506	-0.71265
1364	-0.080036	97.8045	-0.028506	-0.71265
1365	-0.079263	97.8045	-0.028496	-0.7124
1366	-0.078775	97.8047	-0.028292	-0.7073
1367	-0.079377	97.8017	-0.027611	-0.690275
1368	-0.078634	97.8016	-0.027009	-0.675225
1369	-0.079126	97.8016	-0.026737	-0.668425
1370	-0.078794	97.8016	-0.0261	-0.6525
1371	-0.078481	97.8016	-0.02512	-0.628
1372	-0.078066	97.8016	-0.024184	-0.6046
1373	-0.076385	97.8016	-0.023691	-0.592275
1374	-0.077361	97.8016	-0.023805	-0.595125
1375	-0.076137	97.7984	-0.024155	-0.603875
1376	-0.075485	97.7987	-0.024422	-0.61055
1377	-0.075472	97.7987	-0.023481	-0.587025
1378	-0.075343	97.7987	-0.023525	-0.588125
1379	-0.07486	97.7987	-0.023781	-0.594525
1380	-0.075497	97.7987	-0.022773	-0.569325
1381	-0.07466	97.7987	-0.022833	-0.570825
1382	-0.074208	97.7987	-0.023207	-0.580175
1383	-0.075888	97.7987	-0.023283	-0.582075
1384	-0.075156	97.7987	-0.02305	-0.57625
1385	-0.075749	97.7987	-0.023096	-0.5774
1386	-0.075677	97.7989	-0.022862	-0.57155
1387	-0.075339	97.7926	-0.023253	-0.581325
1388	-0.075094	97.7931	-0.023674	-0.59185
1389	-0.074838	97.79	-0.024112	-0.6028
1390	-0.076191	97.7901	-0.024465	-0.611625
1391	-0.074719	97.7882	-0.023669	-0.591725
1392	-0.074403	97.7873	-0.023317	-0.582925
1393	-0.074717	97.7871	-0.023518	-0.58795
1394	-0.074766	97.781	-0.023144	-0.5786
1395	-0.07491	97.7816	-0.023451	-0.586275
1396	-0.076408	97.7816	-0.022987	-0.574675
1397	-0.075592	97.7821	-0.02262	-0.5655
1398	-0.074909	97.776	-0.022629	-0.565725
1399	-0.074989	97.7759	-0.023141	-0.578525
1400	-0.074457	97.7759	-0.023678	-0.59195
1401	-0.074803	97.7759	-0.024239	-0.605975
1402	-0.074492	97.7758	-0.024436	-0.6109
1403	-0.074537	97.7706	-0.023156	-0.5789
1404	-0.074644	97.7701	-0.023174	-0.57935
1405	-0.074501	97.7702	-0.022823	-0.570575
1406	-0.074643	97.7702	-0.022915	-0.572875
1407	-0.074882	97.7702	-0.023547	-0.588675
1408	-0.074638	97.7702	-0.024211	-0.605275
1409	-0.075126	97.7702	-0.02411	-0.60275
1410	-0.074527	97.7702	-0.023968	-0.5992
1411	-0.074724	97.7702	-0.024706	-0.61765
1412	-0.074015	97.7702	-0.025498	-0.63745
1413	-0.074265	97.7702	-0.026341	-0.658525
1414	-0.073899	97.7702	-0.027227	-0.680675
1415	-0.074381	97.7702	-0.026089	-0.652225
1416	-0.073837	97.7702	-0.023969	-0.599225
1417	-0.074289	97.7702	-0.023117	-0.577925
1418	-0.074248	97.7702	-0.022212	-0.5553
1419	-0.074018	97.7702	-0.019419	-0.485475
1420	-0.074339	97.7702	-0.018619	-0.465475
1421	-0.073908	97.7702	-0.015601	-0.390025
1422	-0.073577	97.7702	-0.016076	-0.4019
1423	-0.073026	97.7702	-0.014755	-0.368875
1424	-0.072827	97.77	-0.011904	-0.2976
1425	-0.072915	97.7639	-0.012487	-0.312175
1426	-0.072728	97.7644	-0.013211	-0.330275
1427	-0.071616	97.7639	-0.014025	-0.350625
1428	-0.071368	97.7615	-0.014949	-0.373725
1429	-0.072228	97.7584	-0.016	-0.4
1430	-0.071364	97.7587	-0.017212	-0.4303
1431	-0.071787	97.7587	-0.018623	-0.465575
1432	-0.071329	97.7587	-0.020287	-0.507175
1433	-0.071024	97.7587	-0.022262	-0.55655
1434	-0.069492	97.7587	-0.01924	-0.481
1435	-0.067662	97.7587	-0.012068	-0.3017
1436	-0.067337	97.7587	-0.0045279	-0.113197
1437	-0.067544	97.7587	-4.9967e-05	-0.00124917
1438	-0.067193	97.7587	-4.2722e-08	-1.06805e-06

## Sheet: Rice husk
	Atmosphere: Nitrogen			Material: Rice husk
	Heating rate: 40 K/min
Temp./K	Mass/wt%	DTG/(wt%/min)	DTG/(10-1 wt%/K)
308	100.492	1.98101	0.495252
313	101.024	0.96147	0.240368
318	101.236	0.72847	0.182117
323	101.349	0.36197	0.0904925
328	101.395	0.23004	0.05751
333	101.413	0.060055	0.0150137
338	101.409	-0.13051	-0.0326275
343	101.367	-0.54999	-0.137497
348	101.241	-1.26153	-0.315383
353	101.097	-1.37656	-0.34414
358	100.916	-1.76683	-0.441707
363	100.7	-2.16925	-0.542312
368	100.436	-2.76416	-0.69104
373	100.12	-3.31724	-0.82931
378	99.7529	-3.8572	-0.9643
379	99.6753	-4.00209	-1.00052
380	99.5923	-6.65263	-1.66316
381	99.2377	-13.2322	-3.30805
382	99.1821	-4.05407	-1.01352
383	99.1179	-2.70412	-0.67603
384	99.0699	-2.84419	-0.711048
385	99.0048	-3.06303	-0.765757
386	98.9467	-3.08668	-0.77167
387	98.8811	-3.78346	-0.945865
388	98.8003	-7.06643	-1.76661
389	98.6045	-7.57369	-1.89342
390	98.4969	-5.37887	-1.34472
391	98.3921	-5.37538	-1.34384
392	98.2852	-5.4288	-1.3572
393	98.1784	-5.49395	-1.37349
394	98.0684	-5.56517	-1.39129
395	97.9584	-5.5372	-1.3843
396	97.8505	-5.59906	-1.39976
397	97.7387	-5.62292	-1.40573
398	97.6269	-5.7022	-1.42555
399	97.5147	-5.69287	-1.42322
400	97.402	-5.72572	-1.43143
401	97.2896	-5.74448	-1.43612
402	97.1781	-5.74451	-1.43613
403	97.0676	-5.71957	-1.42989
404	96.961	-5.57891	-1.39473
405	96.8544	-5.55428	-1.38857
406	96.7512	-5.56102	-1.39026
407	96.6462	-5.56802	-1.39201
408	96.541	-5.50522	-1.3763
409	96.4358	-5.46474	-1.36618
410	96.3314	-5.43882	-1.3597
411	96.2248	-5.35653	-1.33913
412	96.1221	-5.10299	-1.27575
413	96.0307	-3.83836	-0.95959
414	95.971	-3.57523	-0.893807
415	95.8961	-3.96295	-0.990738
416	95.824	-5.46504	-1.36626
417	95.6743	-7.2012	-1.8003
418	95.5852	-3.68934	-0.922335
419	95.521	-3.62047	-0.905118
420	95.4511	-3.77025	-0.942562
421	95.3726	-5.1901	-1.29752
422	95.2275	-7.12961	-1.7824
423	95.1398	-3.49191	-0.872977
424	95.0828	-3.15936	-0.78984
425	95.0237	-3.31825	-0.829562
426	94.9601	-3.53341	-0.883352
427	94.8933	-3.80444	-0.95111
428	94.8198	-4.08626	-1.02157
429	94.7398	-3.90026	-0.975065
430	94.6705	-3.777	-0.94425
431	94.6002	-3.58896	-0.89724
432	94.5362	-3.5233	-0.880825
433	94.4656	-3.41288	-0.85322
434	94.4024	-3.33706	-0.834265
435	94.3365	-3.20453	-0.801133
436	94.2774	-3.10519	-0.776297
437	94.2206	-3.00878	-0.752195
438	94.1651	-2.93879	-0.734698
439	94.1129	-2.81786	-0.704465
440	94.0605	-2.74398	-0.685995
441	94.0097	-2.67817	-0.669543
442	93.9597	-2.53644	-0.63411
443	93.9105	-2.44915	-0.612287
444	93.8652	-2.31112	-0.57778
445	93.82	-2.28305	-0.570762
446	93.7798	-2.16665	-0.541663
447	93.7373	-2.12502	-0.531255
448	93.6999	-2.01994	-0.504985
449	93.662	-1.97467	-0.493668
450	93.6252	-1.84238	-0.460595
451	93.5929	-1.80448	-0.45112
452	93.5569	-1.71751	-0.429378
453	93.5255	-1.68203	-0.420507
454	93.4915	-1.58798	-0.396995
455	93.4633	-1.50578	-0.376445
456	93.433	-1.4257	-0.356425
457	93.4072	-1.37344	-0.34336
458	93.3813	-1.29644	-0.32411
459	93.3564	-1.25997	-0.314993
460	93.3335	-1.24982	-0.312455
461	93.3097	-1.19842	-0.299605
462	93.287	-1.19417	-0.298542
463	93.2645	-1.1282	-0.28205
464	93.2435	-1.1048	-0.2762
465	93.2225	-1.06623	-0.266558
466	93.2025	-1.0619	-0.265475
467	93.1814	-0.98398	-0.245995
468	93.1625	-0.98346	-0.245865
469	93.1439	-0.99204	-0.24801
470	93.1227	-0.95144	-0.23786
471	93.1062	-0.86964	-0.21741
472	93.0897	-0.84478	-0.211195
473	93.0732	-0.82362	-0.205905
474	93.0569	-0.79338	-0.198345
475	93.0419	-0.78896	-0.19724
476	93.028	-0.78581	-0.196453
477	93.0117	-0.77981	-0.194952
478	92.9957	-0.76627	-0.191568
479	92.9818	-0.71503	-0.178758
480	92.9677	-0.75994	-0.189985
481	92.9536	-0.67729	-0.169322
482	92.9395	-0.67774	-0.169435
483	92.9264	-0.57453	-0.143632
484	92.9157	-0.57919	-0.144797
485	92.9045	-0.63335	-0.158338
486	92.891	-0.70765	-0.176912
487	92.8759	-0.74019	-0.185048
488	92.8604	-0.7384	-0.1846
489	92.8473	-0.71399	-0.178498
490	92.8321	-0.69224	-0.17306
491	92.8181	-0.72722	-0.181805
492	92.8045	-0.66378	-0.165945
493	92.7912	-0.73465	-0.183663
494	92.7754	-0.79696	-0.19924
495	92.7583	-0.84196	-0.21049
496	92.7409	-0.81191	-0.202978
497	92.7246	-0.81904	-0.20476
498	92.7068	-0.86505	-0.216262
499	92.6897	-0.88854	-0.222135
500	92.6701	-0.91394	-0.228485
501	92.6511	-0.99653	-0.249133
502	92.6302	-1.02903	-0.257257
503	92.6076	-1.08776	-0.27194
504	92.5862	-1.12173	-0.280432
505	92.5633	-1.06071	-0.265178
506	92.5422	-1.03993	-0.259983
507	92.519	-1.11468	-0.27867
508	92.4962	-1.08071	-0.270178
509	92.4732	-1.13606	-0.284015
510	92.4484	-1.22466	-0.306165
511	92.4228	-1.22132	-0.30533
512	92.3978	-1.25148	-0.31287
513	92.373	-1.26416	-0.31604
514	92.3451	-1.3191	-0.329775
515	92.3182	-1.3537	-0.338425
516	92.2875	-1.39224	-0.34806
517	92.2563	-1.45975	-0.364938
518	92.2244	-1.52114	-0.380285
519	92.1903	-1.58356	-0.39589
520	92.1586	-1.54506	-0.386265
521	92.1252	-1.63232	-0.40808
522	92.0903	-1.66965	-0.417413
523	92.0536	-1.76037	-0.440092
524	92.0142	-1.79564	-0.44891
525	91.9749	-1.82309	-0.455773
526	91.9347	-1.89323	-0.473307
527	91.8936	-1.91738	-0.479345
528	91.8547	-2.00197	-0.500493
529	91.8096	-2.0317	-0.507925
530	91.7633	-2.15037	-0.537593
531	91.7152	-2.18263	-0.545658
532	91.6651	-2.31006	-0.577515
533	91.6173	-2.35005	-0.587512
534	91.5645	-2.40297	-0.600742
535	91.5107	-2.46084	-0.61521
536	91.4526	-2.55809	-0.639522
537	91.3952	-2.67009	-0.667523
538	91.3364	-2.76664	-0.69166
539	91.2776	-2.83359	-0.708398
540	91.2107	-2.86849	-0.717123
541	91.1419	-3.01948	-0.75487
542	91.0773	-3.07067	-0.767667
543	91.0092	-3.26336	-0.81584
544	90.9315	-3.38393	-0.845982
545	90.8511	-3.50467	-0.876167
546	90.7743	-3.63842	-0.909605
547	90.6933	-3.7393	-0.934825
548	90.6051	-3.97637	-0.994093
549	90.5114	-11.5221	-2.88051
550	90.159	-7.9059	-1.97647
551	90.0677	-4.83625	-1.20906
552	89.9466	-4.96402	-1.241
553	89.82	-5.21684	-1.30421
554	89.716	-5.5259	-1.38148
555	89.5781	-5.64107	-1.41027
556	89.4389	-6.02842	-1.5071
557	89.309	-6.23071	-1.55768
558	89.1565	-6.39678	-1.59919
559	89.0021	-6.74465	-1.68616
560	88.8509	-6.99848	-1.74962
561	88.6824	-7.31373	-1.82843
562	88.5069	-7.57153	-1.89288
563	88.3127	-8.01351	-2.00338
564	88.1402	-8.46361	-2.1159
565	87.9347	-8.57482	-2.14371
566	87.7204	-9.04847	-2.26212
567	87.5127	-9.48666	-2.37167
568	87.2738	-9.83898	-2.45974
569	87.0477	-10.1987	-2.54967
570	86.8042	-11.2385	-2.80963
571	86.53	-11.1533	-2.78832
572	86.2454	-11.4258	-2.85646
573	85.992	-11.8411	-2.96027
574	85.6945	-12.158	-3.0395
575	85.389	-12.6958	-3.17394
576	85.1132	-12.9109	-3.22773
577	84.7712	-13.451	-3.36276
578	84.4511	-13.5994	-3.39986
579	84.1369	-13.8442	-3.46104
580	83.781	-14.2512	-3.5628
581	83.4549	-14.3599	-3.58997
582	83.0823	-14.7403	-3.68508
583	82.7261	-15.0224	-3.75559
584	82.3731	-15.1096	-3.77739
585	82.0138	-14.8591	-3.71478
586	81.6391	-15.2331	-3.80827
587	81.2472	-15.7501	-3.93753
588	80.9169	-15.2018	-3.80046
589	80.5115	-15.4145	-3.85363
590	80.1361	-15.4522	-3.86305
591	79.7753	-15.1948	-3.79871
592	79.3851	-15.605	-3.90125
593	79.0249	-15.0076	-3.75189
594	78.6348	-14.9875	-3.74688
595	78.287	-15.051	-3.76274
596	77.9058	-15.0452	-3.76131
597	77.5605	-14.8953	-3.72382
598	77.1758	-14.6248	-3.6562
599	76.8054	-14.9613	-3.74033
600	76.4464	-14.7358	-3.68395
601	76.0944	-14.6692	-3.66729
602	75.7208	-14.6404	-3.66011
603	75.3461	-14.7459	-3.68648
604	74.9912	-14.7697	-3.69243
605	74.623	-14.8888	-3.72219
606	74.2454	-14.8142	-3.70355
607	73.877	-14.8146	-3.70366
608	73.5092	-14.9376	-3.73439
609	73.1262	-15.1676	-3.7919
610	72.7485	-15.3712	-3.84279
611	72.3651	-15.5562	-3.88904
612	71.9691	-15.5901	-3.89752
613	71.5635	-16.0203	-4.00508
614	71.1548	-16.2566	-4.06414
615	70.7648	-16.5221	-4.13053
616	70.3182	-17.0314	-4.25784
617	69.8955	-17.3383	-4.33457
618	69.433	-17.6975	-4.42438
619	69.0032	-18.0588	-4.51469
620	68.5085	-18.6945	-4.67362
621	68.0589	-18.9794	-4.74485
622	67.5513	-19.4876	-4.87191
623	67.0617	-19.9101	-4.97752
624	66.5219	-20.3659	-5.09147
625	66.0203	-21.0943	-5.27357
626	65.4856	-21.3804	-5.34511
627	64.916	-21.9638	-5.49095
628	64.3549	-22.4275	-5.60688
629	63.7538	-23.1264	-5.78161
630	63.2004	-24.7515	-6.18787
631	62.5546	-24.1117	-6.02793
632	61.9006	-24.3392	-6.08479
633	61.3077	-24.646	-6.1615
634	60.6619	-24.7874	-6.19684
635	60.0278	-24.9642	-6.24104
636	59.3833	-25.1301	-6.28254
637	58.73	-25.1756	-6.2939
638	58.1185	-25.3095	-6.32738
639	57.4396	-24.8868	-6.22169
640	56.8314	-24.5876	-6.1469
641	56.1665	-24.3252	-6.08129
642	55.5798	-23.8703	-5.96759
643	54.9645	-23.4383	-5.85957
644	54.3672	-22.5202	-5.63004
645	53.8194	-21.7212	-5.43029
646	53.2496	-20.817	-5.20425
647	52.7484	-20.0077	-5.00192
648	52.2105	-19.0859	-4.77147
649	51.759	-17.9735	-4.49336
650	51.3169	-16.7332	-4.1833
651	50.8816	-15.7441	-3.93602
652	50.4918	-14.5467	-3.63669
653	50.1097	-13.5693	-3.39233
654	49.8043	-12.7377	-3.18441
655	49.4808	-11.5798	-2.89496
656	49.1917	-10.4087	-2.60219
657	48.9294	-9.48826	-2.37207
658	48.6893	-8.81862	-2.20465
659	48.4873	-8.11859	-2.02965
660	48.2704	-7.42467	-1.85617
661	48.0903	-6.77943	-1.69486
662	47.9247	-6.07141	-1.51785
663	47.7691	-5.86403	-1.46601
664	47.6275	-5.30767	-1.32692
665	47.4824	-5.00436	-1.25109
666	47.3596	-4.71362	-1.1784
667	47.2509	-4.3714	-1.09285
668	47.1324	-4.14812	-1.03703
669	47.0272	-3.79613	-0.949032
670	46.9215	-3.06391	-0.765977
671	46.8649	-2.23054	-0.557635
672	46.8198	-2.05897	-0.514742
673	46.7567	-2.20744	-0.55186
674	46.702	-2.33603	-0.584008
675	46.6339	-2.96953	-0.742382
676	46.5491	-3.12995	-0.782488
677	46.4691	-3.18208	-0.79552
678	46.3834	-3.20087	-0.800218
679	46.3016	-3.06899	-0.767247
680	46.2218	-3.17726	-0.794315
681	46.1347	-3.13703	-0.784258
682	46.0587	-3.06488	-0.76622
683	45.9754	-3.06357	-0.765892
684	45.8965	-2.98032	-0.74508
685	45.8225	-2.91749	-0.729372
686	45.7407	-3.01643	-0.754107
687	45.6673	-3.03498	-0.758745
688	45.5857	-3.13158	-0.782895
689	45.5051	-2.97338	-0.743345
690	45.4267	-2.94045	-0.735113
691	45.3541	-2.96432	-0.74108
692	45.274	-2.94106	-0.735265
693	45.2024	-2.95805	-0.739513
694	45.1261	-2.90928	-0.72732
695	45.0459	-2.98404	-0.74601
696	44.9758	-2.93102	-0.732755
697	44.8958	-2.86025	-0.715063
698	44.8252	-2.89561	-0.723903
699	44.7489	-2.85694	-0.714235
700	44.6752	-2.86754	-0.716885
701	44.6022	-2.8295	-0.707375
702	44.5274	-2.83684	-0.70921
703	44.4578	-2.87425	-0.718562
704	44.3765	-2.94539	-0.736347
705	44.3077	-2.8328	-0.7082
706	44.2317	-2.80042	-0.700105
707	44.1626	-2.81451	-0.703628
708	44.0923	-2.79348	-0.69837
709	44.0164	-2.82965	-0.707412
710	43.9506	-2.81277	-0.703192
711	43.8751	-2.74798	-0.686995
712	43.8077	-2.74255	-0.685638
713	43.7343	-2.74985	-0.687462
714	43.6662	-2.71508	-0.67877
715	43.5934	-2.7811	-0.695275
716	43.5244	-2.71929	-0.679822
717	43.4554	-2.69623	-0.674057
718	43.386	-2.72041	-0.680103
719	43.3201	-2.63214	-0.658035
720	43.25	-2.60847	-0.652118
721	43.1894	-2.63961	-0.659903
722	43.118	-2.62868	-0.65717
723	43.0549	-2.61265	-0.653162
724	42.9867	-2.49977	-0.624942
725	42.9266	-2.45429	-0.613572
726	42.8604	-2.51823	-0.629557
727	42.7989	-2.54569	-0.636423
728	42.7324	-2.53383	-0.633458
729	42.671	-2.52149	-0.630373
730	42.608	-2.47659	-0.619147
731	42.5435	-2.45881	-0.614703
732	42.4842	-2.49785	-0.624463
733	42.4196	-2.45549	-0.613873
734	42.3578	-2.43282	-0.608205
735	42.2945	-2.3736	-0.5934
736	42.2375	-2.35295	-0.588237
737	42.1754	-2.35089	-0.587723
738	42.1205	-2.30302	-0.575755
739	42.0591	-2.24428	-0.56107
740	42.0078	-2.22469	-0.556172
741	41.9479	-2.24081	-0.560203
742	41.8916	-2.3247	-0.581175
743	41.8326	-2.23835	-0.559588
744	41.7793	-2.16779	-0.541948
745	41.7202	-2.17807	-0.544517
746	41.6693	-2.12414	-0.531035
747	41.6129	-2.2568	-0.5642
748	41.5553	-2.16282	-0.540705
749	41.5055	-2.06656	-0.51664
750	41.4534	-2.01751	-0.504378
751	41.4017	-2.02801	-0.507003
752	41.3514	-2.03661	-0.509153
753	41.3004	-1.99277	-0.498192
754	41.2496	-2.04644	-0.51161
755	41.1975	-2.0146	-0.50365
756	41.1463	-1.97679	-0.494197
757	41.0979	-1.91098	-0.477745
758	41.0524	-1.85082	-0.462705
759	41.0033	-1.85574	-0.463935
760	40.9599	-1.83787	-0.459467
761	40.9128	-1.80472	-0.45118
762	40.868	-1.78689	-0.446723
763	40.8204	-1.80915	-0.452287
764	40.7761	-1.77931	-0.444828
765	40.7301	-1.7357	-0.433925
766	40.689	-1.72203	-0.430507
767	40.6416	-1.7511	-0.437775
768	40.6025	-1.75439	-0.438597
769	40.5568	-1.66783	-0.416957
770	40.516	-1.6626	-0.41565
771	40.4725	-1.64078	-0.410195
772	40.4341	-1.60442	-0.401105
773	40.3921	-1.55532	-0.38883
774	40.3535	-1.60428	-0.40107
775	40.312	-1.64395	-0.410988
776	40.273	-1.63652	-0.40913
777	40.2309	-1.57648	-0.39412
778	40.1918	-1.58999	-0.397498
779	40.152	-1.60069	-0.400172
780	40.1124	-1.5756	-0.3939
781	40.072	-1.5467	-0.386675
782	40.0336	-1.48052	-0.37013
783	39.9974	-1.42621	-0.356552
784	39.9617	-1.45227	-0.363067
785	39.9257	-1.44003	-0.360007
786	39.889	-1.43448	-0.35862
787	39.8551	-1.38591	-0.346477
788	39.8195	-1.34388	-0.33597
789	39.7859	-1.3691	-0.342275
790	39.7513	-1.38153	-0.345382
791	39.7163	-1.3695	-0.342375
792	39.6812	-1.4231	-0.355775
793	39.6475	-1.40967	-0.352418
794	39.611	-1.35574	-0.338935
795	39.5795	-1.34254	-0.335635
796	39.5444	-1.33705	-0.334263
797	39.5114	-1.30265	-0.325663
798	39.4781	-1.26007	-0.315018
799	39.4476	-1.25425	-0.313563
800	39.4151	-1.28033	-0.320083
801	39.3854	-1.23267	-0.308167
802	39.3539	-1.22741	-0.306852
803	39.3242	-1.29378	-0.323445
804	39.2913	-1.25148	-0.31287
805	39.2597	-1.26129	-0.315322
806	39.229	-1.28604	-0.32151
807	39.1949	-1.22754	-0.306885
808	39.1654	-1.23258	-0.308145
809	39.1342	-1.18885	-0.297212
810	39.1067	-1.2038	-0.30095
811	39.0733	-1.26678	-0.316695
812	39.0436	-1.26311	-0.315778
813	39.0124	-1.15312	-0.28828
814	38.9845	-1.15381	-0.288453
815	38.9534	-1.19976	-0.29994
816	38.9251	-1.16755	-0.291888
817	38.8945	-1.21316	-0.30329
818	38.8651	-1.22987	-0.307468
819	38.8336	-1.154	-0.2885
820	38.8072	-1.11448	-0.27862
821	38.7788	-1.05328	-0.26332
822	38.7528	-1.11227	-0.278068
823	38.7244	-1.06806	-0.267015
824	38.6986	-1.03664	-0.25916
825	38.6706	-1.08277	-0.270693
826	38.6447	-1.11326	-0.278315
827	38.6145	-1.09635	-0.274087
828	38.5902	-1.02806	-0.257015
829	38.5648	-0.9594	-0.23985
830	38.5409	-1.04733	-0.261833
831	38.5121	-1.03712	-0.25928
832	38.4883	-1.00298	-0.250745
833	38.4611	-0.96297	-0.240742
834	38.4388	-1.00952	-0.25238
835	38.4115	-0.95416	-0.23854
836	38.3909	-0.93143	-0.232857
837	38.3656	-0.89661	-0.224153
838	38.3424	-0.96304	-0.24076
839	38.3178	-0.94929	-0.237322
840	38.2938	-0.94846	-0.237115
841	38.2698	-0.90716	-0.22679
842	38.2463	-0.9258	-0.23145
843	38.2234	-0.92643	-0.231608
844	38.1976	-0.92889	-0.232222
845	38.1763	-0.90051	-0.225128
846	38.1525	-0.86546	-0.216365
847	38.13	-0.91299	-0.228247
848	38.1064	-0.93049	-0.232623
849	38.082	-0.86966	-0.217415
850	38.0622	-0.84414	-0.211035
851	38.0378	-0.87681	-0.219202
852	38.0158	-0.87267	-0.218167
853	37.9941	-0.86018	-0.215045
854	37.9702	-0.85957	-0.214892
855	37.949	-0.89543	-0.223857
856	37.9247	-0.84819	-0.212047
857	37.9031	-0.81002	-0.202505
858	37.8827	-0.80097	-0.200242
859	37.8604	-0.8311	-0.207775
860	37.8409	-0.79607	-0.199018
861	37.8184	-0.81344	-0.20336
862	37.7976	-0.76346	-0.190865
863	37.7789	-0.74744	-0.18686
864	37.7582	-0.73481	-0.183702
865	37.7407	-0.77219	-0.193048
866	37.7202	-0.71111	-0.177778
867	37.7014	-0.76417	-0.191043
868	37.6788	-0.85616	-0.21404
869	37.6572	-0.81348	-0.20337
870	37.6353	-0.7756	-0.1939
871	37.6162	-0.70834	-0.177085
872	37.5996	-0.70032	-0.17508
873	37.5802	-0.7034	-0.17585
874	37.5632	-0.7134	-0.17835
875	37.5436	-0.75076	-0.18769
876	37.5226	-0.67756	-0.16939
877	37.5099	-0.59294	-0.148235
878	37.4908	-0.63369	-0.158422
879	37.4762	-0.67778	-0.169445
880	37.4575	-0.67832	-0.16958
881	37.4401	-0.67657	-0.169142
882	37.4229	-0.70568	-0.17642
883	37.4054	-0.68065	-0.170162
884	37.3864	-0.70779	-0.176948
885	37.3694	-0.64074	-0.160185
886	37.3537	-0.66765	-0.166912
887	37.3343	-0.7157	-0.178925
888	37.3171	-0.6595	-0.164875
889	37.3002	-0.66206	-0.165515
890	37.2836	-0.66955	-0.167387
891	37.2673	-0.63904	-0.15976
892	37.2506	-0.65284	-0.16321
893	37.2352	-0.62253	-0.155633
894	37.2214	-0.57188	-0.14297
895	37.2061	-0.53581	-0.133953
896	37.1925	-0.61589	-0.153973
897	37.1772	-0.63268	-0.15817
898	37.1587	-0.59076	-0.14769
899	37.1453	-0.62673	-0.156683
900	37.13	-0.60483	-0.151207
901	37.1148	-0.59682	-0.149205
902	37.0978	-0.60999	-0.152498
903	37.086	-0.59937	-0.149842
904	37.0691	-0.58624	-0.14656
905	37.0541	-0.58543	-0.146358
906	37.0421	-0.59616	-0.14904
907	37.0256	-0.55736	-0.13934
908	37.0102	-0.61097	-0.152743
909	36.9964	-0.54191	-0.135478
910	36.9818	-0.55351	-0.138377
911	36.9696	-0.49849	-0.124622
912	36.9586	-0.50137	-0.125342
913	36.9451	-0.53742	-0.134355
914	36.9314	-0.57197	-0.142992
915	36.917	-0.57523	-0.143808
916	36.9042	-0.52717	-0.131793
917	36.8897	-0.55237	-0.138093
918	36.8775	-0.49707	-0.124268
919	36.8645	-0.51097	-0.127743
920	36.8527	-0.52076	-0.13019
921	36.8382	-0.51607	-0.129018
922	36.8245	-0.57135	-0.142838
923	36.8114	-0.50854	-0.127135
924	36.7986	-0.51759	-0.129397
925	36.7884	-0.40704	-0.10176
926	36.7779	-0.3669	-0.091725
927	36.7679	-0.43849	-0.109622
928	36.7581	-0.39592	-0.09898
929	36.7497	-0.45382	-0.113455
930	36.7364	-0.4718	-0.11795
931	36.723	-0.5499	-0.137475
932	36.7097	-0.49536	-0.12384
933	36.698	-0.55365	-0.138412
934	36.6857	-0.53261	-0.133153
935	36.6709	-0.51529	-0.128823
936	36.6609	-0.42699	-0.106747
937	36.6496	-0.42289	-0.105722
938	36.6374	-0.42249	-0.105622
939	36.6279	-0.42477	-0.106192
940	36.6178	-0.43529	-0.108822
941	36.6068	-0.42935	-0.107338
942	36.5947	-0.41583	-0.103957
943	36.5857	-0.41991	-0.104978
944	36.5763	-0.43358	-0.108395
945	36.5661	-0.41355	-0.103387
946	36.5541	-0.42547	-0.106368
947	36.5434	-0.42015	-0.105038
948	36.5348	-0.41475	-0.103687
949	36.522	-0.4912	-0.1228
950	36.5103	-0.50748	-0.12687
951	36.4974	-0.4608	-0.1152
952	36.4853	-0.4908	-0.1227
953	36.4734	-0.47845	-0.119612
954	36.4638	-0.44615	-0.111538
955	36.4506	-0.44123	-0.110308
956	36.4418	-0.40221	-0.100553
957	36.43	-0.41184	-0.10296
958	36.4196	-0.39538	-0.098845
959	36.4101	-0.39868	-0.09967
960	36.4014	-0.41634	-0.104085
961	36.3911	-0.37147	-0.0928675
962	36.381	-0.38876	-0.09719
963	36.3712	-0.3618	-0.09045
964	36.3642	-0.3859	-0.096475
965	36.3539	-0.35549	-0.0888725
966	36.3438	-0.37819	-0.0945475
967	36.3338	-0.35657	-0.0891425
968	36.327	-0.38429	-0.0960725
969	36.3169	-0.41168	-0.10292
970	36.305	-0.38627	-0.0965675
971	36.2951	-0.36902	-0.092255
972	36.2881	-0.36298	-0.090745
973	36.278	-0.36356	-0.09089
974	36.2677	-0.34723	-0.0868075
975	36.2597	-0.34018	-0.085045
976	36.2525	-0.33851	-0.0846275
977	36.2424	-0.35568	-0.08892
978	36.2338	-0.35657	-0.0891425
979	36.224	-0.35712	-0.08928
980	36.2174	-0.32903	-0.0822575
981	36.2082	-0.36655	-0.0916375
982	36.1999	-0.34195	-0.0854875
983	36.1904	-0.37571	-0.0939275
984	36.1821	-0.35035	-0.0875875
985	36.1733	-0.3787	-0.094675
986	36.1645	-0.35699	-0.0892475
987	36.1529	-0.32167	-0.0804175
988	36.1447	-0.36198	-0.090495
989	36.1372	-0.32903	-0.0822575
990	36.1285	-0.31167	-0.0779175
991	36.1223	-0.23163	-0.0579075
992	36.1155	-0.28016	-0.07004
993	36.1088	-0.25212	-0.06303
994	36.102	-0.2841	-0.071025
995	36.0953	-0.27941	-0.0698525
996	36.0866	-0.35813	-0.0895325
997	36.0778	-0.3081	-0.077025
998	36.0703	-0.3339	-0.083475
999	36.0635	-0.31048	-0.07762
1000	36.0545	-0.34367	-0.0859175
1001	36.0457	-0.30792	-0.07698
1002	36.038	-0.31583	-0.0789575
1003	36.0321	-0.30666	-0.076665
1004	36.023	-0.30705	-0.0767625
1005	36.0165	-0.28941	-0.0723525
1006	36.0097	-0.25952	-0.06488
1007	36.0008	-0.27361	-0.0684025
1008	35.996	-0.2127	-0.053175
1009	35.9904	-0.22152	-0.05538
1010	35.984	-0.23121	-0.0578025
1011	35.9796	-0.24353	-0.0608825
1012	35.9722	-0.23893	-0.0597325
1013	35.9675	-0.25434	-0.063585
1014	35.962	-0.27147	-0.0678675
1015	35.9544	-0.21988	-0.05497
1016	35.948	-0.29373	-0.0734325
1017	35.9416	-0.30971	-0.0774275
1018	35.9342	-0.29882	-0.074705
1019	35.9257	-0.34503	-0.0862575
1020	35.9167	-0.34063	-0.0851575
1021	35.9089	-0.33602	-0.084005
1022	35.8997	-0.32358	-0.080895
1023	35.8921	-0.32362	-0.080905
1024	35.8849	-0.31488	-0.07872
1025	35.8764	-0.30635	-0.0765875
1026	35.8676	-0.31517	-0.0787925
1027	35.8599	-0.31164	-0.07791
1028	35.8531	-0.2754	-0.06885
1029	35.8452	-0.28195	-0.0704875
1030	35.8383	-0.31519	-0.0787975
1031	35.8319	-0.23571	-0.0589275
1032	35.8265	-0.26553	-0.0663825
1033	35.82	-0.2303	-0.057575
1034	35.8132	-0.2802	-0.07005
1035	35.8066	-0.25298	-0.063245
1036	35.8011	-0.26582	-0.066455
1037	35.7944	-0.24518	-0.061295
1038	35.7864	-0.29135	-0.0728375
1039	35.781	-0.24287	-0.0607175
1040	35.7745	-0.25995	-0.0649875
1041	35.7678	-0.2711	-0.067775
1042	35.7595	-0.2799	-0.069975
1043	35.7522	-0.28872	-0.07218
1044	35.7473	-0.30854	-0.077135
1045	35.7392	-0.27753	-0.0693825
1046	35.7321	-0.27738	-0.069345
1047	35.7254	-0.24383	-0.0609575
1048	35.7186	-0.26759	-0.0668975
1049	35.7121	-0.25341	-0.0633525
1050	35.7066	-0.27512	-0.06878
1051	35.6998	-0.24487	-0.0612175
1052	35.6916	-0.24699	-0.0617475
1053	35.685	-0.26237	-0.0655925
1054	35.6802	-0.25766	-0.064415
1055	35.6733	-0.22893	-0.0572325
1056	35.6682	-0.27739	-0.0693475
1057	35.6596	-0.24575	-0.0614375
1058	35.6559	-0.23463	-0.0586575
1059	35.6497	-0.22767	-0.0569175
1060	35.6444	-0.2178	-0.05445
1061	35.6379	-0.23524	-0.05881
1062	35.634	-0.26055	-0.0651375
1063	35.6241	-0.25354	-0.063385
1064	35.6194	-0.2657	-0.066425
1065	35.6107	-0.27249	-0.0681225
1066	35.6067	-0.25028	-0.06257
1067	35.6	-0.25391	-0.0634775
1068	35.5932	-0.24564	-0.06141
1069	35.587	-0.22655	-0.0566375
1070	35.5818	-0.23134	-0.057835
1071	35.5761	-0.25195	-0.0629875
1072	35.5704	-0.2111	-0.052775
1073	35.5659	-0.2087	-0.052175
1074	35.5583	-0.23554	-0.058885
1075	35.5541	-0.2309	-0.057725
1076	35.5478	-0.24778	-0.061945
1077	35.5415	-0.21235	-0.0530875
1078	35.5365	-0.1874	-0.04685
1079	35.5316	-0.24786	-0.061965
1080	35.5259	-0.23377	-0.0584425
1081	35.5192	-0.26695	-0.0667375
1082	35.5132	-0.27336	-0.06834
1083	35.504	-0.28921	-0.0723025
1084	35.4981	-0.2811	-0.070275
1085	35.4911	-0.26337	-0.0658425
1086	35.4854	-0.26365	-0.0659125
1087	35.4772	-0.22682	-0.056705
1088	35.4722	-0.23516	-0.05879
1089	35.4674	-0.23076	-0.05769
1090	35.4612	-0.21119	-0.0527975
1091	35.4575	-0.18966	-0.047415
1092	35.4523	-0.16616	-0.04154
1093	35.447	-0.17886	-0.044715
1094	35.4425	-0.19612	-0.04903
1095	35.4389	-0.19283	-0.0482075
1096	35.4323	-0.21074	-0.052685
1097	35.4288	-0.19651	-0.0491275
1098	35.4212	-0.24308	-0.06077
1099	35.4168	-0.23504	-0.05876
1100	35.4093	-0.24073	-0.0601825
1101	35.4036	-0.25142	-0.062855
1102	35.3967	-0.2329	-0.058225
1103	35.391	-0.29259	-0.0731475
1104	35.3839	-0.27668	-0.06917
1105	35.3771	-0.24743	-0.0618575
1106	35.3698	-0.31506	-0.078765
1107	35.3642	-0.2107	-0.052675
1108	35.3569	-0.26876	-0.06719
1109	35.3502	-0.23652	-0.05913
1110	35.3457	-0.26739	-0.0668475
1111	35.3394	-0.18878	-0.047195
1112	35.3337	-0.22293	-0.0557325
1113	35.3306	-0.15875	-0.0396875
1114	35.3254	-0.14086	-0.035215
1115	35.3209	-0.2097	-0.052425
1116	35.3149	-0.14517	-0.0362925
1117	35.3131	-0.18645	-0.0466125
1118	35.3086	-0.21014	-0.052535
1119	35.303	-0.21282	-0.053205
1120	35.2963	-0.16472	-0.04118
1121	35.2933	-0.24097	-0.0602425
1122	35.2879	-0.20324	-0.05081
1123	35.2831	-0.175	-0.04375
1124	35.2779	-0.23354	-0.058385
1125	35.2727	-0.14874	-0.037185
1126	35.2676	-0.18934	-0.047335
1127	35.2637	-0.24304	-0.06076
1128	35.2577	-0.19515	-0.0487875
1129	35.2528	-0.2343	-0.058575
1130	35.2476	-0.19138	-0.047845
1131	35.2426	-0.18712	-0.04678
1132	35.2374	-0.20891	-0.0522275
1133	35.2324	-0.18702	-0.046755
1134	35.2273	-0.20905	-0.0522625
1135	35.2223	-0.18735	-0.0468375
1136	35.2173	-0.22895	-0.0572375
1137	35.2126	-0.20893	-0.0522325
1138	35.205	-0.19968	-0.04992
1139	35.2011	-0.26858	-0.067145
1140	35.1953	-0.22869	-0.0571725
1141	35.1897	-0.21839	-0.0545975
1142	35.1833	-0.21303	-0.0532575
1143	35.1784	-0.18763	-0.0469075
1144	35.1733	-0.2262	-0.05655
1145	35.1701	-0.15512	-0.03878
1146	35.165	-0.18509	-0.0462725
1147	35.1608	-0.1984	-0.0496
1148	35.1546	-0.19162	-0.047905
1149	35.1494	-0.21665	-0.0541625
1150	35.1445	-0.20681	-0.0517025
1151	35.1407	-0.20528	-0.05132
1152	35.1325	-0.20047	-0.0501175
1153	35.1292	-0.21119	-0.0527975
1154	35.1224	-0.19581	-0.0489525
1155	35.1191	-0.21139	-0.0528475
1156	35.1123	-0.19596	-0.04899
1157	35.109	-0.23271	-0.0581775
1158	35.104	-0.20363	-0.0509075
1159	35.0973	-0.20139	-0.0503475
1160	35.0921	-0.22871	-0.0571775
1161	35.0888	-0.15352	-0.03838
1162	35.0836	-0.21958	-0.054895
1163	35.0769	-0.2205	-0.055125
1164	35.0719	-0.18979	-0.0474475
1165	35.0668	-0.23202	-0.058005
1166	35.0635	-0.20214	-0.050535
1167	35.0552	-0.20374	-0.050935
1168	35.0516	-0.21144	-0.05286
1169	35.0451	-0.19788	-0.04947
1170	35.0415	-0.21152	-0.05288
1171	35.0349	-0.23304	-0.05826
1172	35.0314	-0.16477	-0.0411925
1173	35.0263	-0.20982	-0.052455
1174	35.0213	-0.20478	-0.051195
1175	35.0181	-0.19273	-0.0481825
1176	35.013	-0.18261	-0.0456525
1177	35.0065	-0.20585	-0.0514625
1178	35.0028	-0.23269	-0.0581725
1179	34.9961	-0.22314	-0.055785
1180	34.9909	-0.21109	-0.0527725
1181	34.9857	-0.18808	-0.04702
1182	34.9809	-0.22471	-0.0561775
1183	34.9748	-0.20459	-0.0511475
1184	34.9708	-0.20982	-0.052455
1185	34.9648	-0.2043	-0.051075
1186	34.9606	-0.21002	-0.052505
1187	34.9549	-0.20361	-0.0509025
1188	34.9504	-0.21007	-0.0525175
1189	34.9449	-0.21267	-0.0531675
1190	34.9381	-0.19434	-0.048585
1191	34.9341	-0.2434	-0.06085
1192	34.9283	-0.21488	-0.05372
1193	34.9224	-0.21157	-0.0528925
1194	34.9183	-0.20728	-0.05182
1195	34.9133	-0.20214	-0.050535
1196	34.9081	-0.22978	-0.057445
1197	34.9022	-0.21104	-0.05276
1198	34.8982	-0.19132	-0.04783
1199	34.8921	-0.21033	-0.0525825
1200	34.888	-0.19427	-0.0485675
1201	34.8813	-0.19985	-0.0499625
1202	34.8779	-0.19509	-0.0487725
1203	34.8705	-0.19607	-0.0490175
1204	34.8668	-0.23376	-0.05844
1205	34.8627	-0.194	-0.0485
1206	34.856	-0.24436	-0.06109
1207	34.8507	-0.21083	-0.0527075
1208	34.8458	-0.21016	-0.05254
1209	34.8385	-0.2351	-0.058775
1210	34.8342	-0.23497	-0.0587425
1211	34.8287	-0.2109	-0.052725
1212	34.8238	-0.24131	-0.0603275
1213	34.8167	-0.21846	-0.054615
1214	34.811	-0.2122	-0.05305
1215	34.8068	-0.22955	-0.0573875
1216	34.8001	-0.213	-0.05325
1217	34.7948	-0.26559	-0.0663975
1218	34.7889	-0.22102	-0.055255
1219	34.7831	-0.23062	-0.057655
1220	34.7778	-0.24407	-0.0610175
1221	34.7711	-0.23064	-0.05766
1222	34.7643	-0.25526	-0.063815
1223	34.7598	-0.25815	-0.0645375
1224	34.7525	-0.19555	-0.0488875
1225	34.7477	-0.25937	-0.0648425
1226	34.7393	-0.27785	-0.0694625
1227	34.734	-0.22861	-0.0571525
1228	34.7272	-0.26978	-0.067445
1229	34.7205	-0.23308	-0.05827
1230	34.7142	-0.24572	-0.06143
1231	34.7085	-0.19592	-0.04898
1232	34.7024	-0.22733	-0.0568325
1233	34.6985	-0.23096	-0.05774
1234	34.6934	-0.1887	-0.047175
1235	34.6885	-0.22277	-0.0556925
1236	34.6819	-0.21782	-0.054455
1237	34.6765	-0.19562	-0.048905
1238	34.6701	-0.22604	-0.05651
1239	34.6664	-0.23633	-0.0590825
1240	34.6598	-0.21604	-0.05401
1241	34.6545	-0.23831	-0.0595775
1242	34.6496	-0.24245	-0.0606125
1243	34.6428	-0.27842	-0.069605
1244	34.636	-0.22544	-0.05636
1245	34.6309	-0.22977	-0.0574425
1246	34.6242	-0.25315	-0.0632875
1247	34.6191	-0.26675	-0.0666875
1248	34.6106	-0.233	-0.05825
1249	34.6038	-0.2645	-0.066125
1250	34.5988	-0.24285	-0.0607125
1251	34.5903	-0.28074	-0.070185
1252	34.5852	-0.31288	-0.07822
1253	34.5784	-0.19452	-0.04863
1254	34.5716	-0.23171	-0.0579275
1255	34.5683	-0.1763	-0.044075
1256	34.5615	-0.1642	-0.04105
1257	34.5614	-0.16587	-0.0414675
1258	34.5565	-0.12289	-0.0307225
1259	34.5531	-0.1859	-0.046475
1260	34.5481	-0.10052	-0.02513
1261	34.5447	-0.20285	-0.0507125
1262	34.5396	-0.18567	-0.0464175
1263	34.5345	-0.22453	-0.0561325
1264	34.5277	-0.24108	-0.06027
1265	34.521	-0.28792	-0.07198
1266	34.5143	-0.30619	-0.0765475
1267	34.5058	-0.30245	-0.0756125
1268	34.4973	-0.35802	-0.089505
1269	34.4908	-0.2842	-0.07105
1270	34.484	-0.25044	-0.06261
1271	34.4788	-0.20966	-0.052415
1272	34.4738	-0.17719	-0.0442975
1273	34.4687	-0.19903	-0.0497575
	The TG curve floats in the initial stage due to the baseline drift.
